# Supplementary material for: A Portfolio Approach to Massively Parallel Bayesian Optimization
Source: J Artif Intell Res. Author manuscript; Available in PMC 2025 Sep 25. (PMC12459664; doi:10.1613/jair.1.16868)
Supplement: PBO Code [file NIHMS2051945-supplement-PBO_Code.gz]

Archive with 40 entries (34 files):
- PBBO/DESCRIPTION
- PBBO/NAMESPACE
- PBBO/R
- PBBO/R/PBBO-package.R
- PBBO/R/RcppExports.R
- PBBO/R/hyperSharpe.R
- PBBO/R/multiqEIs.R
- PBBO/R/qEIs.R
- PBBO/R/testfuns.R
- PBBO/data
- PBBO/data/CityCOVID.RData
- PBBO/data/datalist
- PBBO/man
- PBBO/man/CityCOVID.Rd
- PBBO/man/PBBO-package.Rd
- PBBO/man/ToyFunctions.Rd
- PBBO/man/allocq.Rd
- PBBO/man/allocq_c.Rd
- PBBO/man/allocq_c2.Rd
- PBBO/man/fastqEI.Rd
- PBBO/man/hyperSharpeMax.Rd
- PBBO/man/hyperSharperQ.Rd
- PBBO/man/qEHI_loop.Rd
- PBBO/man/qEHI_loop_noisy.Rd
- PBBO/man/qEI_loop.Rd
- PBBO/man/qEI_loop_noisy.Rd
- PBBO/man/qHSRI_loop.Rd
- PBBO/man/qHSRI_loop_noisy.Rd
- PBBO/man/qMOHSRI_loop.Rd
- PBBO/man/qMOHSRI_loop_noisy.Rd
- PBBO/man/qTS_loop.Rd
- PBBO/man/qTS_loop_noisy.Rd
- PBBO/man/repfun.Rd
- PBBO/man/repfunMO.Rd
- PBBO/src
- PBBO/src/RcppExports.cpp
- PBBO/src/qEI.cpp
- PBBO/tests
- PBBO/tests/testthat
- PBBO/tests/testthat/test_hyper.R
