# Supplementary material for: A Portfolio Approach to Massively Parallel Bayesian Optimization
Source: J Artif Intell Res. Author manuscript; Available in PMC 2025 Sep 25. (PMC12459664; doi:10.1613/jair.1.16868)
Supplement: PBO Code [file NIHMS2051945-supplement-PBO_Code.gz › PBBO/DESCRIPTION]

Package: PBBO
Title: Portfolio-based Batch Bayesian Optimization
Version: 1.0.0.0000
Date: 2025-01-10
Authors@R: 
    c(person(given = "Mickaël",
           family = "Binois",
           role = c("aut", "cre"),
           email = "mickael.binois@inria.fr",
           comment = c(ORCID = "0000-0002-7225-1680")),
      person(given = "Nicholson",
             family = "Collier",
             role = "ctb",
             comment = c(ORCID = "0000-0002-2376-4156")),
      person(given = "Jonathan",
             family = "Ozik",
             role = "ctb",
             comment = c(ORCID = "0000-0002-3495-6735")))
Description: Provide routines to run massively parallel batch Bayesian optimization. Provided as supplementary material for the paper <arXiv:2110.09334> A Portfolio Approach to Massively Parallel Bayesian Optimization.
Depends: R (>= 3.5), DiceKriging, hetGP
Imports: DiceOptim, emoa, GPareto (>= 1.1.6), GPGame, MASS, mco,
        methods, pso, quadprog, Rcpp
Suggests: lhs
LinkingTo: Rcpp
License: LGPL-3
Encoding: UTF-8
LazyData: FALSE
Roxygen: list(markdown = TRUE)
RoxygenNote: 7.3.2
NeedsCompilation: yes
Packaged: 2025-01-10 14:45:57 UTC; mbinois
Author: Mickaël Binois [aut, cre] (<https://orcid.org/0000-0002-7225-1680>),
  Nicholson Collier [ctb] (<https://orcid.org/0000-0002-2376-4156>),
  Jonathan Ozik [ctb] (<https://orcid.org/0000-0002-3495-6735>)
Maintainer: Mickaël Binois <mickael.binois@inria.fr>
