# Supplementary material for: A Portfolio Approach to Massively Parallel Bayesian Optimization
Source: J Artif Intell Res. Author manuscript; Available in PMC 2025 Sep 25. (PMC12459664; doi:10.1613/jair.1.16868)
Supplement: PBO Code [file NIHMS2051945-supplement-PBO_Code.gz › PBBO/NAMESPACE]

# Generated by roxygen2: do not edit by hand

export(allocq)
export(allocq_c)
export(allocq_c2)
export(hyperSharpeMax)
export(hyperSharperQ)
export(qEHI_loop)
export(qEHI_loop_noisy)
export(qEI_loop)
export(qEI_loop_noisy)
export(qHSRI_loop)
export(qHSRI_loop_noisy)
export(qMOHSRI_loop)
export(qMOHSRI_loop_noisy)
export(qTS_loop)
export(qTS_loop_noisy)
export(repeatedBranin)
export(repeatedHartman3)
export(repeatedHartman6)
export(repeatedP1)
export(repeatedP2)
export(repfun)
export(repfunMO)
import(DiceKriging)
import(hetGP)
importFrom(DiceKriging,branin)
importFrom(DiceKriging,hartman3)
importFrom(DiceKriging,hartman6)
importFrom(DiceOptim,EI)
importFrom(DiceOptim,EI.grad)
importFrom(DiceOptim,qEI)
importFrom(DiceOptim,qEI.grad)
importFrom(GPareto,P1)
importFrom(GPareto,P2)
importFrom(GPareto,crit_EHI)
importFrom(GPareto,crit_qEHI)
importFrom(GPareto,predict_kms)
importFrom(MASS,mvrnorm)
importFrom(Rcpp,evalCpp)
importFrom(emoa,dominated_hypervolume)
importFrom(emoa,is_dominated)
importFrom(emoa,nondominated_points)
importFrom(graphics,axis)
importFrom(graphics,filled.contour)
importFrom(graphics,pairs)
importFrom(graphics,points)
importFrom(mco,nsga2)
importFrom(methods,is)
importFrom(methods,slot)
importFrom(pso,psoptim)
importFrom(quadprog,solve.QP)
importFrom(stats,cov2cor)
importFrom(stats,optim)
importFrom(stats,pnorm)
importFrom(stats,rnorm)
importFrom(stats,runif)
useDynLib(PBBO, .registration = TRUE)
