# Supplementary material for: A Portfolio Approach to Massively Parallel Bayesian Optimization
Source: J Artif Intell Res. Author manuscript; Available in PMC 2025 Sep 25. (PMC12459664; doi:10.1613/jair.1.16868)
Supplement: PBO Code [file NIHMS2051945-supplement-PBO_Code.gz › PBBO/R/PBBO-package.R]

#' Provide routines to run massively parallel batch Bayesian optimization. Provided as supplementary material for the paper <arXiv:2110.09334> A Portfolio Approach to Massively Parallel Bayesian Optimization.
#' @title Package PBBO
#' @author Mickaël Binois
#' @name PBBO-package
#' @references
#' Binois, M., Collier, N. & Ozik, J., A portfolio approach to massively parallel Bayesian optimization, to appear in JAIR, 2024+, arXiv:2110.09334.
#'
#' @details
#' Important functions: \cr
#' \code{\link[PBBO]{qEI_loop}} exact or approximated qEI for deterministic functions. \cr
#' \code{\link[PBBO]{qEI_loop_noisy}} approximated qEI for noisy functions \cr
#' \code{\link[PBBO]{qEHI_loop}}, \code{\link[PBBO]{qEHI_loop_noisy}} the multi-objective equivalent. \cr
#' \code{\link[PBBO]{qHSRI_loop}}, qHSRI for deterministic functions. \cr
#' \code{\link[PBBO]{qHSRI_loop_noisy}}, qHSRI for noisy functions. \cr
#' \code{\link[PBBO]{qMOHSRI_loop}}, \code{\link[PBBO]{qMOHSRI_loop_noisy}} the multi-objective equivalent. \cr
#' @note
#' The authors are grateful for support.
#' @examples
#' #############################################################################
#' ### Deterministic mono-objective example
#' #############################################################################
#' \dontrun{
#' library(lhs)
#' set.seed(1)
#' # Define test function
#' d <- 12
#' ninit <- 5*d
#' budget <- 100 # Increase for better results
#' q <- 10
#' ftest <- repeatedBranin
#' fstar <- 0.3978874
#' lower <- rep(0, d); upper <- rep(1, d)
#'
#' # Acquisition function optimization budget
#' controlqEI <- list(nunif = 100 * d, ncb = 100 * d, pop = 200, gen = 100, maxit = 40)
#' controlqAEI <- list(nunif = 100 * d, ncb = 100 * d, pop = 200, gen = 100, maxit = 25)
#' controlSha <- list(nunif = 100 * d, pop = 500, gen = 100)
#'
#' ## Same initial design for all
#' X0 <- maximinLHS(ninit, d)
#' Y0 <- ftest(X0)
#' model0 <- km(~1, design = X0, response = Y0, multistart = 10, control = list(trace=FALSE))
#'
#' resRO <- c(Y0, ftest(matrix(runif(d * (budget - ninit)), budget-ninit)))
#' resqEI <- qEI_loop(X0 = X0, Y0 = Y0, model = model0, q = q, fun = ftest,
#'   budget = budget, lower = lower, upper = upper, type = "qEI",
#'   control = controlqEI)
#' resqAEI <- qEI_loop(X0 = X0, Y0 = Y0, model = model0, q = q, fun = ftest,
#'   budget = budget, lower = lower, upper = upper, type = "fastqEI",
#'   control = controlqAEI)
#' resSh <- qHSRI_loop(X0 = X0, Y0 = Y0, model = model0, q = q, fun = ftest,
#'   budget = budget, lower = lower, upper = upper, control = controlSha)
#'
#' plot(resRO - fstar, type = "l", ylab = "Optimality gap",
#'   ylim = c(range(c(resRO, resqEI$value, resqAEI$value, resSh$value) - fstar)))
#' lines(resqEI$value - fstar, col = 2)
#' lines(resqAEI$value - fstar, col = 3)
#' lines(resSh$value - fstar, col = 4)
#' legend("topright", c("RO", "qEI", "qAEI", "qHSRI"), lty = 1, lwd = 2, col = 1:4)
#' }
"_PACKAGE"
