# Supplementary material for: A Portfolio Approach to Massively Parallel Bayesian Optimization
Source: J Artif Intell Res. Author manuscript; Available in PMC 2025 Sep 25. (PMC12459664; doi:10.1613/jair.1.16868)
Supplement: PBO Code [file NIHMS2051945-supplement-PBO_Code.gz › PBBO/R/RcppExports.R]

# Generated by using Rcpp::compileAttributes() -> do not edit by hand
# Generator token: 10BE3573-1514-4C36-9D1C-5A225CD40393

v1cpp <- function(mu1, mu2, s1, s2, rho) {
    .Call(`_PBBO_v1cpp`, mu1, mu2, s1, s2, rho)
}

v2cpp <- function(mu1, mu2, s1, s2, rho) {
    .Call(`_PBBO_v2cpp`, mu1, mu2, s1, s2, rho)
}

r_cpp <- function(mu1, mu2, s1, s2, rho, rho1, rho2) {
    .Call(`_PBBO_r_cpp`, mu1, mu2, s1, s2, rho, rho1, rho2)
}

qEI_cpp <- function(mu, s, cor, threshold) {
    .Call(`_PBBO_qEI_cpp`, mu, s, cor, threshold)
}

hyperSharperP <- function(A, l, u) {
    .Call(`_PBBO_hyperSharperP`, A, l, u)
}
