# Supplementary material for: A Portfolio Approach to Massively Parallel Bayesian Optimization
Source: J Artif Intell Res. Author manuscript; Available in PMC 2025 Sep 25. (PMC12459664; doi:10.1613/jair.1.16868)
Supplement: PBO Code [file NIHMS2051945-supplement-PBO_Code.gz › PBBO/R/hyperSharpe.R]

#' Hypervolume Sharpe ratio return and covariance
#' @param A matrix of assets, in R^p
#' @param l,u vector of lower and upper bounds in R^p
#' @return list with the return vector r and the covariance Q.
#' @references A. P. Guerreiro, C. M. Fonseca,
#' Hypervolume Sharpe-Ratio indicator: Formalization and first theoretical results,
#' International Conference on Parallel Problem Solving from Nature, 2016, 814-823.
#' @export
#' @examples
#' ################################################################################
#' ### 2 objectives example
#' ################################################################################
#' A <- matrix(runif(20*2),20)
#' res <- hyperSharperQ(A = A, l = c(0,0), u = c(1,1))
#' plot(A, pch = 20, xlim = c(0,1), ylim = c(0,1))
hyperSharperQ <- function(A, l, u){
  P <- hyperSharperP(A, l, u)
  r <- diag(P)
  Q <- P - tcrossprod(r)
  return(list(r = r, Q = Q))
}

# # Old Version
# hyperSharperQ_R <- function(A, l, u){
#   plu <- prod(u-l)
#
#   P <- matrix(NA, nrow(A), nrow(A))
#   for(i in 1:nrow(A)){
#     for(j in 1:nrow(A)){
#       P[i,j] <- prod(u - pmax(A[i,], A[j,]))/plu
#     }
#   }
#   r <- diag(P)
#   Q <- P - r %*% t(r)
#   return(list(r = r, Q = Q))
# }

# # 2 objectives version
# hyper_sharpe2d <- function(setA){
#   r <- rep(NA, nrow(setA))
#   for(i in 1:nrow(setA)){
#     r[i] <- (1 - setA[i, 1]) * (1 - setA[i,2])
#   }
#
#   P <- matrix(NA, nrow(setA), nrow(setA))
#   for(i in 1:nrow(setA)){
#     for(j in 1:nrow(setA)){
#       P[i,j] <- (1 - max(setA[i, 1], setA[j, 1])) * (1 - max(setA[i, 2], setA[j, 2]))
#     }
#   }
#
#   Q <- P - r %*% t(r)
#   return(list(r = r, Q = Q))
# }


#' Hypervolume Sharpe ratio maximization
#' @param A matrix of assets, in R^p
#' @param l,u vector of lower and upper bounds in R^p
#' @param eps jitter used in the inversion of the covariance matrix for numerical stability
#' @return list with the allocation vector a, corresponding Sharpe ratio value, return vector r and the covariance Q.
#' @references A. P. Guerreiro, C. M. Fonseca,
#' Hypervolume Sharpe-Ratio indicator: Formalization and first theoretical results,
#' International Conference on Parallel Problem Solving from Nature, 2016, 814-823.
#' @importFrom quadprog solve.QP
#' @export
#' @examples
#' ################################################################################
#' ### 2 objectives example
#' ################################################################################
#' set.seed(42)
#' nA <- 20 # Number of assets
#' p <- 2 # Number of objectives
#' A <- matrix(runif(nA * p), nA)
#' sol <- hyperSharpeMax(A = A, l = c(0, 0), u = c(1, 1))
#' plot(A, pch = 20, xlim = c(0, 1), ylim = c(0, 1))
#' points(A[which(sol$par > 1e-6),,drop = FALSE], col = 2)
hyperSharpeMax <- function(A, l, u, eps = sqrt(.Machine$double.eps)){
  tmp <- hyperSharperQ(A, l, u)
  res <- solve.QP(Dmat = tmp$Q + diag(eps, nrow(tmp$Q)), dvec = rep(0, nrow(A)), meq = 1,
                  Amat = cbind(tmp$r, diag(nrow(A))),
                  bvec = c(1, rep(0, nrow(A))))
  return(list(par = pmax(0,res$solution/sum(res$solution)), value = res$value,
              r = tmp$r, Q = tmp$Q))
}
