# Supplementary material for: A Portfolio Approach to Massively Parallel Bayesian Optimization
Source: J Artif Intell Res. Author manuscript; Available in PMC 2025 Sep 25. (PMC12459664; doi:10.1613/jair.1.16868)
Supplement: PBO Code [file NIHMS2051945-supplement-PBO_Code.gz › PBBO/R/multiqEIs.R]

## Multi-objective versions

#' BO loop with batch EHI (for reference)
#' @param X0,Y0,models initial design matrix, responses and list of models
#' @param q batch size
#' @param fun test function to minimize
#' @param budget optimization budget
#' @param lower,upper domain bounds
#' @param control list
#' @param refPoint vector to bound hypervolumes
#' @importFrom GPareto crit_qEHI crit_EHI predict_kms
#' @importFrom emoa nondominated_points
#' @return  A list with components:
#' \itemize{
#' \item{\code{par}}: all points evaluated,
#' \item{\code{value}}: the matrix of objective values at the points given in \code{par},
#' \item{\code{model}}: a list of objects of class \code{\link[DiceKriging]{km}}, corresponding to the last kriging models fitted.
#' }
#' @export
#' @examples
#' \dontrun{
#' library(GPareto)
#' library(DiceOptim)
#' library(lhs)
#' set.seed(42)
#' d <- 4
#' n <- 10*d
#' budget <- 300
#'
#' ftest <- repeatedP1
#' refPoint <- c(300,0)
#'
#' ngrid <- 1e4
#' Xgrid <- matrix(runif(ngrid * d), ngrid)
#' Ygrid <- ftest(Xgrid)
#'
#' plot(Ygrid)
#'
#' X0 <- maximinLHS(n, d)
#' Y0 <- ftest(X0)
#'
#' mod1 <- km(~1, design = X0, response = Y0[,1])
#' mod2 <- km(~1, design = X0, response = Y0[,2])
#'
#' opt <- qEHI_loop(X0, Y0, models = list(mod1, mod2), q = 10, fun = ftest, budget = budget,
#'   lower = rep(0, d), upper = rep(1, d), refPoint = refPoint)
#'
#' }
qEHI_loop <- function(X0, Y0, models, q, fun, budget, lower, upper, control = NULL, refPoint = NULL){

  d <- ncol(X0)
  nobj <- length(models)
  if(is.null(control)) control <- list()
  if(is.null(control$nunif)) control$nunif <- 100*d # initial candidate points
  if(is.null(control$ncb)) control$ncb <- 100*d # initial candidate batches
  if(is.null(control$pop)) control$pop <- max(50, floor(25+2*sqrt(d))) # population size for pso
  if(is.null(control$gen)) control$gen <- 50 # max iteration for optim call
  if(is.null(control$maxit)) control$maxit <- 50 # max iteration for optim call
  critcontrol <- list(refPoint = refPoint)

  curtime <- Sys.time() # Inital time
  timings <- 0 # Store times

  while(nrow(X0) < budget){
    if(nrow(X0) %% 25 == 0) print(nrow(X0))
    if(budget - nrow(X0) < q) q <- budget - nrow(X0) # To stay within budget limits
    Xs <- matrix(runif(control$nunif * d), control$nunif) %*% diag(upper - lower) + matrix(lower, control$nunif, d, byrow = TRUE)
    tmp <- predict_kms(models, models[[1]]@X, type = "UK", light.return = TRUE)$mean
    PFref <- t(nondominated_points(tmp))
    PFref <- PFref[order(PFref[,1]),, drop = F]
    ids_PF <- which(!is_dominated(tmp))
    nPF <- length(ids_PF)

    # Add few samples around current PF for exploitation
    spartans <- pmin(upper, pmax(lower, t(X0[rep(ids_PF, times = q),]) + rnorm(d*q*nPF, sd = 0.05)))
    spartans <- matrix(spartans, nPF*q, byrow = TRUE)
    Xs <- rbind(Xs, spartans)

    EHIs <- apply(Xs, 1, crit_EHI, paretoFront = PFref, model = models, critcontrol = critcontrol)

    solEHI <- optim(Xs[which.max(EHIs),], fn = crit_EHI, gr = NULL, model = models, paretoFront = PFref, critcontrol = critcontrol,
                    lower = lower, upper = upper, method = "L-BFGS-B", control = list(fnscale = -1))

    Xs <- rbind(Xs, solEHI$par)
    EHIs <- c(EHIs, solEHI$value)
    if(sum(EHIs > 1e-8) < q) EHIs <- EHIs + 1e-8  # In case the search failed

    Xbcands <- array(NA, dim = c(control$ncb, q, d))
    for(i in 1:control$ncb) Xbcands[i,,] <- Xs[sample(1:(control$nunif+nPF*q+1), q, prob = pmax(0, EHIs)),]

    # More robust versions
    qEHI2 <- function(x, ...){
      tmp <- try(crit_qEHI(matrix(x, q), ...), silent = TRUE)
      if(is(tmp, "try-error")) return(-1)
      return(tmp)
    }

    qEI_grid <- apply(Xbcands, 1, qEHI2, paretoFront = PFref, model = models, critcontrol = critcontrol)

    Xq <- Xbcands[which.max(qEI_grid),,]

    oGPO <- try(optim(as.vector(Xq), qEHI2,
                      paretoFront = PFref, model = models, critcontrol = critcontrol,
                      lower = lower, upper = upper, method = "L-BFGS-B",
                      control = list(fnscale = -1, maxit = control$maxit)))

    sol2 <- try(psoptim(as.vector(Xq), qEHI2, paretoFront = PFref, model = models, critcontrol = critcontrol,
                        lower = lower, upper = upper,
                        control = list(fnscale = -1, s = control$pop, maxit = control$gen)))

    if(is(sol2, "try-error") && is(oGPO, "try-error")){
      sds <- predict_kms(models, Xs, type = "UK", light.return = TRUE)$sd
      Xnew <- Xs[order(colMeans(sds), decreasing = TRUE)[1:q],,drop = FALSE]
      print("Optimisation failed, took max variance")
    } else {
      if(is(sol2, "try-error")){
        Xnew <- matrix(oGPO$par, q)
      } else {
        if(is(oGPO, "try-error")){
          Xnew <- matrix(sol2$par, q)
        }else{
          if(-sol2$value > oGPO$value){
            Xnew <- matrix(sol2$par, q)
          }else{
            Xnew <- matrix(oGPO$par, q)
          }
        }
      }
    }

    Ynew <- t(apply(Xnew, 1, fun))

    X0 <- rbind(X0, Xnew)
    Y0 <- rbind(Y0, Ynew)

    # models update
    new.models <- list()
    for(i in 1:nobj){
      new.model <- try(km(formula=models[[i]]@trend.formula, design = X0, response = Y0[,i],
                          covtype=models[[i]]@covariance@name, control = list(trace = FALSE)), silent = TRUE)
      if(is(new.model, "try-error")){
        new.model <- try(km(formula=models[[i]]@trend.formula, design = X0, response = Y0[,i],
                            covtype=models[[i]]@covariance@name, nugget.estim = TRUE,control = list(trace = FALSE)),
                         silent = TRUE)
      }


      if(is(new.model, "try-error")) break else new.models <- c(new.models, list(new.model))
    }
    if(length(new.models) == nobj) models <- new.models else break
    timings <- c(timings, difftime(Sys.time(), curtime, units = "sec"))
    curtime <- Sys.time()

  }
  return(list(par = X0, value = Y0, models = models, timings = timings))
}

#' BO loop with batch EHI (for reference) (noisy)
#' @param X0,Y0,models initial design matrix, responses and list of models
#' @param q batch size
#' @param fun test function to minimize
#' @param budget optimization budget
#' @param lower,upper domain bounds
#' @param refPoint vector to bound hypervolumes
#' @param control list
#' @param critcontrol list
#' @importFrom mco nsga2
#' @importFrom stats cov2cor optim runif pnorm rnorm
#' @import DiceKriging
#' @importFrom emoa is_dominated
#' @importFrom pso psoptim
#' @export
#' @examples
#' \dontrun{
#' library(GPareto)
#' library(DiceOptim)
#' library(lhs)
#' set.seed(42)
#' d <- 2
#' n <- 10*d
#' N <- 5*n
#' budget <- 300
#'
#' ftest <- function(x){ # non vectorial
#'   f <- P1(x)
#'   #v <- sqrt(P2(x)^2)
#'   v <- c(5, 1)
#'   n <- length(f)
#'   return(rnorm(n = n, mean = f, sd = v))
#' }
#' refPoint <- c(300,0)
#'
#' ngrid <- 1e4
#' Xgrid <- matrix(runif(ngrid * d), ngrid)
#' Ygrid <- t(apply(Xgrid, 1, ftest))
#'
#' plot(Ygrid)
#'
#' X0 <- maximinLHS(n, d)
#' X0 <- X0[sample(1:n, size = N, replace = TRUE),]
#' Y0 <- t(apply(X0, 1, ftest))
#'
#' mod1 <- mleHomGP(X0, Y0[,1], covtype = "Matern5_2", known = list(beta0 = 0))
#' mod2 <- mleHomGP(X0, Y0[,2], covtype = "Matern5_2", known = list(beta0 = 0))
#'
#' opt <- qEHI_loop_noisy(X0, Y0, models = list(mod1, mod2), q = 10, fun = ftest, budget = budget,
#'   lower = rep(0, d), upper = rep(1, d), refPoint = refPoint, control = list(plot = TRUE, pop = 200))
#' par(mfrow = c(1,2))
#' plot(opt$par)
#' plot(opt$value)
#' par(mfrow = c(1,1))
#' }
qEHI_loop_noisy <- function(X0, Y0, models, q, fun, budget, lower, upper,
                            control = NULL, refPoint = NULL, critcontrol = NULL){

  d <- ncol(X0)
  nobj <- length(models)
  if(is.null(control)) control <- list()
  if(is.null(control$nunif)) control$nunif <- 100*d # initial candidate points
  if(is.null(control$ncb)) control$ncb <- 100*d # initial candidate batches
  if(is.null(control$pop)) control$pop <- max(50, floor(25+2*sqrt(d))) # population size for pso
  if(is.null(control$gen)) control$gen <- 50 # max iteration for optim call
  if(is.null(control$maxit)) control$maxit <- 50 # max iteration for optim call

  if(is.null(control$trackbest)) control$trackbest <- TRUE
  if(is(models[[1]], "hetGP")) modfun <- mleHetGP else modfun <- mleHomGP

  curtime <- Sys.time() # Inital time
  timings <- 0 # Store times

  if(control$trackbest){
    tmp <- predict_hgp(models, models[[1]]$X0)$mean
    ids_PF <- which(!is_dominated(t(tmp)))
    Xbests <- list(models[[1]]$X0[ids_PF,,drop = F])
    Ybests <- list(tmp[ids_PF,,drop = F])
  }else{
    Xbests <- Ybests <- NULL
  }

  while(nrow(X0) < budget){
    if(nrow(X0) %% 25 == 0) print(nrow(X0))
    if(budget - nrow(X0) < q) q <- budget - nrow(X0) # To stay within budget limits
    Xs <- matrix(runif(control$nunif * d), control$nunif) %*% diag(upper - lower) + matrix(lower, control$nunif, d, byrow = TRUE)
    tmp <- predict_hgp(models, models[[1]]$X0)$mean
    PFref <- t(nondominated_points(t(tmp)))
    PFref <- PFref[order(PFref[,1]),, drop = F]
    ids_PF <- which(!is_dominated(t(tmp)))
    nPF <- length(ids_PF)

    # Add few samples around current PF for exploitation
    spartans <- pmin(upper, pmax(lower, t(X0[rep(ids_PF, times = q),]) + rnorm(d*q*nPF, sd = 0.05)))
    spartans <- matrix(spartans, nPF*q, byrow = TRUE)
    Xs <- rbind(Xs, spartans)

    EHIs <- apply(Xs, 1, crit_ehi_2d, paretoFront = PFref, model = models, refPoint = refPoint)

    solEHI <- optim(Xs[which.max(EHIs),], fn = crit_ehi_2d, gr = NULL, model = models,
                    paretoFront = PFref, refPoint = refPoint,
                    lower = lower, upper = upper, method = "L-BFGS-B", control = list(fnscale = -1))

    Xs <- rbind(Xs, solEHI$par)
    EHIs <- c(EHIs, solEHI$value)
    if(sum(EHIs > 1e-8) < q) EHIs <- EHIs + 1e-8  # In case the search failed

    Xbcands <- array(NA, dim = c(control$ncb, q, d))
    for(i in 1:control$ncb) Xbcands[i,,] <- Xs[sample(1:(control$nunif+nPF*q+1), q, prob = pmax(0, EHIs)),]

    # More robust versions
    qEHI2 <- function(x, ...){
      tmp <- try(crit_qehi(matrix(x, q), ...), silent = TRUE)
      if(is(tmp, "try-error")) return(-1)
      return(tmp)
    }

    qEI_grid <- apply(Xbcands, 1, qEHI2, paretoFront = PFref, models = models,
                      critcontrol = critcontrol, refPoint = refPoint)

    Xq <- Xbcands[which.max(qEI_grid),,]

    oGPO <- try(optim(as.vector(Xq), qEHI2,
                      paretoFront = PFref, models = models, critcontrol = critcontrol, refPoint = refPoint,
                      lower = lower, upper = upper, method = "L-BFGS-B",
                      control = list(fnscale = -1, maxit = control$maxit)))

    sol2 <- try(psoptim(as.vector(Xq), qEHI2, paretoFront = PFref, model = models, critcontrol = critcontrol,
                        lower = lower, upper = upper,
                        control = list(fnscale = -1, s = control$pop, maxit = control$gen)))

    if(is(sol2, "try-error") && is(oGPO, "try-error")){
      sds <- predict_hgp(models, Xs)$sd
      Xnew <- Xs[order(rowMeans(sds), decreasing = TRUE)[1:q],,drop = FALSE]
      print("Optimisation failed, took max variance")
    } else {
      if(is(sol2, "try-error")){
        Xnew <- matrix(oGPO$par, q)
      } else {
        if(is(oGPO, "try-error")){
          Xnew <- matrix(sol2$par, q)
        }else{
          if(-sol2$value > oGPO$value){
            Xnew <- matrix(sol2$par, q)
          }else{
            Xnew <- matrix(oGPO$par, q)
          }
        }
      }
    }

    Ynew <- t(apply(Xnew, 1, fun))

    X0 <- rbind(X0, Xnew)
    Y0 <- rbind(Y0, Ynew)

    # models update
    new.models <- list()
    for(i in 1:nobj){
      new.model <- try(modfun(X = X0, Z = Y0[,i], covtype = models[[i]]$covtype,
                              known = models[[i]]$used_args$known, lower = models[[i]]$used_args$lower, upper = models[[i]]$used_args$upper,
                              noiseControl = models[[i]]$used_args$noiseControl,
                              settings = models[[i]]$used_args$settings),
                       silent = TRUE)
      if(is(new.model, "try-error")){
        new.model <- try(update(models[[i]], Xnew = Xnew, Znew = Ynew[,i], ginit = models[[i]]$g * 1.01),
                         silent = TRUE)
      }

      if(is(new.model, "try-error")) break else new.models <- c(new.models, list(new.model))
    }
    if(length(new.models) == nobj) models <- new.models else break

    if(control$trackbest){
      tmp <- predict_hgp(models, models[[1]]$X0)$mean
      ids_PF <- which(!is_dominated(t(tmp)))
      Xbests <- c(Xbests, list(models[[1]]$X0[ids_PF,,drop = F]))
      Ybests <- c(Ybests, list(tmp[ids_PF,,drop = F]))
    }
    timings <- c(timings, difftime(Sys.time(), curtime, units = "sec"))
    curtime <- Sys.time()
  }
  return(list(par = X0, value = Y0, models = models, membest = Xbests, estbest = Ybests, timings = timings))
}

#' Portfolio based batch EHI (deterministic version)
#' @param X0,Y0,models initial design matrix, responses and list of models
#' @param q batch size
#' @param fun test function to minimize
#' @param budget optimization budget
#' @param lower,upper domain bounds
#' @param refPoint vector to bound hypervolumes
#' @param control list
#' @importFrom mco nsga2
#' @importFrom stats cov2cor optim runif pnorm rnorm
#' @import DiceKriging
#' @importFrom emoa is_dominated
#' @importFrom pso psoptim
#' @importFrom methods slot
#' @return  A list with components:
#' \itemize{
#' \item{\code{par}}: all points evaluated,
#' \item{\code{value}}: the matrix of objective values at the points given in \code{par},
#' \item{\code{model}}: a list of objects of class \code{\link[DiceKriging]{km}}, corresponding to the last kriging models fitted.
#' }
#' @export
#' @examples
#' \dontrun{
#' library(GPareto)
#' library(DiceOptim)
#' library(lhs)
#' set.seed(42)
#' d <- 4
#' n <- 10*d
#' budget <- 300
#'
#' ftest <- repeatedP1
#' refPoint <- c(150,-10)
#'
#' ngrid <- 1e4
#' Xgrid <- matrix(runif(ngrid * d), ngrid)
#' Ygrid <- ftest(Xgrid)
#'
#' plot(Ygrid)
#'
#' X0 <- maximinLHS(n, d)
#' Y0 <- ftest(X0)
#'
#' mod1 <- km(~1, design = X0, response = Y0[,1])
#' mod2 <- km(~1, design = X0, response = Y0[,2])
#'
#' opt <- qMOHSRI_loop(X0, Y0, models = list(mod1, mod2), q = 10, fun = ftest, budget = budget,
#'   lower = rep(0, d), upper = rep(1, d), refPoint = refPoint, control = list(plot = TRUE, pop = 400))
#' par(mfrow = c(1,2))
#' plot(opt$par)
#' plot(opt$value)
#' par(mfrow = c(1,1))
#'
#' ###############################################################################
#' ### 3-objective example
#' ###############################################################################
#' d <- 4
#' n <- 10*d
#' budget <- 300
#'
#' ftest <- function(x) DTLZ2(x, nobj=3)
#' refPoint <- c(2, 2, 2)
#'
#' ngrid <- 1e4
#' Xgrid <- matrix(runif(ngrid * d), ngrid)
#' Ygrid <- ftest(Xgrid)
#'
#' pairs(Ygrid)
#'
#' X0 <- maximinLHS(n, d)
#' Y0 <- ftest(X0)
#'
#' mod1 <- km(~1, design = X0, response = Y0[,1])
#' mod2 <- km(~1, design = X0, response = Y0[,2])
#' mod3 <- km(~1, design = X0, response = Y0[,3])
#'
#' opt <- qMOHSRI_loop(X0, Y0, models = list(mod1, mod2, mod3), q = 10, fun = ftest, budget = budget,
#'   lower = rep(0, d), upper = rep(1, d), refPoint = refPoint, control = list(plot = TRUE, pop = 400))
#'
#' pairs(opt$par)
#' pairs(opt$value)
#' }
qMOHSRI_loop <- function(X0, Y0, models, q, fun, budget, lower, upper, refPoint, control = NULL){
  d <- ncol(X0)
  nobj <- length(models)
  if(is.null(control)) control <- list()
  if(is.null(control$nunif)) control$nunif <- 100*d # initial candidate points
  if(is.null(control$pop)) control$pop <- max(400, floor(50+2*sqrt(d))) # population size for pso
  if(is.null(control$bipop)) control$bipop <- max(200, floor(50+2*sqrt(d))) # population size for pso for bi-objective m1 vs m2 and mi vs vi
  if(is.null(control$gen)) control$gen <- 100 # max iteration for pso
  if(is.null(control$plot)) control$plot <- FALSE
  if(is.null(control$trace)) control$trace <- TRUE
  if(is.null(control$minPND)) control$minPND <- 0.1 # Minimum probability of non-domination considered
  if(is.null(control$seed)) control$seed <- 42
  if(is.null(control$nsamp)) control$nsamp <- 100
  if(is.null(control$extendper)) control$extendper <- 0.2 # To define the refPoint as in GPareto
  if(is.null(control$spnb)) control$spnb <- 3 # Number of samples around points in the Pareto front (exploitation)
  if(is.null(control$tol_dist)) control$tol_dist <- 1e-2
  if(is.null(control$Gupta2018)) control$Gupta2018 <- FALSE
  if(control$Gupta2018 && control$minPND > 0) stop("The Gupta et al. method should use minPND = 0.")

  Xs_old <- NULL # To store candidate points over iterations

  curtime <- Sys.time() # Inital time
  timings <- 0 # Store times

  while(nrow(X0) < budget){
    if(nrow(X0) %% 25 == 0) print(nrow(X0))
    if(budget - nrow(X0) < q) q <- budget - nrow(X0) # To stay within budget limits
    Xs <- rbind(Xs_old,
                matrix(runif(control$nunif * d), control$nunif) %*% diag(upper - lower) + matrix(lower, control$nunif, d, byrow = TRUE))
    tmp <- predict_kms(models, models[[1]]@X, type = "UK", light.return = TRUE)$mean
    PFref <- t(nondominated_points(tmp))
    PFref <- PFref[order(PFref[,1]),, drop = F]
    ids_PF <- which(!is_dominated(tmp))
    nPF <- length(ids_PF)

    # Add few samples around current PF for exploitation
    spartans <- pmin(upper, pmax(lower, t(X0[rep(ids_PF, times = control$spnb),]) + rnorm(d*control$spnb*nPF, sd = 0.05)))
    spartans <- matrix(spartans, nPF*control$spnb, byrow = TRUE)
    Xs <- rbind(Xs, spartans)

    # Add best EHI point to alternatives
    EHIs <- apply(Xs, 1, crit_EHI, paretoFront = PFref, model = models, critcontrol = list(refPoint = refPoint))

    solEHI <- optim(Xs[which.max(EHIs),], fn = crit_EHI, gr = NULL, model = models, paretoFront = PFref, critcontrol = list(refPoint = refPoint),
                    lower = lower, upper = upper, method = "L-BFGS-B", control = list(fnscale = -1))

    Xs <- rbind(Xs, solEHI$par)

    # Find bi-objective PFs
    fn0 <- function(x, ii = c(1,2), ...){
      sds <- sqrt(unlist(lapply(lapply(models, slot, "covariance"), slot, "sd2")))
      ps <- predict_kms(models, x, type = "UK", checkNames = FALSE, light.return = TRUE)
      return(rbind(ps$mean, -colMeans(diag(1/sds) %*% ps$sd))[ii,])
    }

    solNS_m_m <- nsga2(fn = fn0, idim = d, odim = 2, lower.bounds = lower, upper.bounds = upper,
                       ii = c(1,2), models = models, popsize = control$bipop, generations = control$gen, vectorized = TRUE)
    solNS_m1_v <- nsga2(fn = fn0, idim = d, odim = 2, lower.bounds = lower, upper.bounds = upper,
                        ii = c(1,3), models = models, popsize = control$bipop, generations = control$gen, vectorized = TRUE)
    solNS_m2_v <- nsga2(fn = fn0, idim = d, odim = 2, lower.bounds = lower, upper.bounds = upper,
                        ii = c(2,3), models = models, popsize = control$bipop, generations = control$gen, vectorized = TRUE)

    Xs <- rbind(Xs, solNS_m_m$par, solNS_m1_v$par, solNS_m2_v$par)

    # Now try to find full PF with all objectives
    fn <- function(x, ...){
      if(is.null(dim(x))) x <- matrix(x, nrow = 1)
      sds <- sqrt(unlist(lapply(lapply(models, slot, "covariance"), slot, "sd2")))
      ps <- predict_kms(models, x, type = "UK", checkNames = FALSE, light.return = TRUE)
      return(rbind(ps$mean, -colMeans(diag(1/sds) %*% ps$sd)))
    }

    solNS <- nsga2(fn = fn, idim = d, odim = nobj + 1, lower.bounds = lower, upper.bounds = upper,
                   models = models, popsize = control$pop, generations = control$gen, vectorized = TRUE)

    Xs <- rbind(Xs, solNS$par)
    rs <- t(apply(Xs, 1, fn, models = models))

    if(control$plot && nrow(X0) %% 25 == 0){
      if(d == 2){
        Xgrid <- as.matrix(expand.grid(seq(0,1,,51), seq(0,1,,51)))
        EHIs <- apply(Xgrid, 1, crit_EHI, paretoFront = PFref, model = models, critcontrol = list(refPoint = refPoint))
        filled.contour(matrix(EHIs, 51), plot.axes = {axis(1);axis(2);
          points(models[[1]]@X); points(solNS$par)})
      }
      Xsp <- Xs
    }

    ids <- is_dominated(t(rs))
    Xs <- Xs[!ids,, drop = FALSE]
    rs <- rs[!ids,, drop = FALSE]

    # Keep some of the Xs for next round, but not too many
    if(nrow(Xs) > control$pop) Xs_old <- Xs[sample(1:nrow(Xs), size = control$pop),, drop = F] else Xs_old <- Xs

    # Filter point based on PND
    Pnds <- GPGame:::prob.of.non.domination(paretoFront = PFref, model = models, integration.points = Xs)

    ids2 <- which(Pnds > control$minPND)
    if(length(ids2) > q){
      Xs <- Xs[ids2,,drop = FALSE]
      rs <- rs[ids2,,drop = FALSE]
    } else{
      # Take all points sorted by mean (include the ids2 points)
      if(control$trace) print("Not enough diversity (< q) in selected part of the PF, consider increasing pop or decreasing minPND")
      robj <- sample(1:nobj, 1) # extend range for one objective randomly
      Xs <- Xs[order(rs[,robj])[1:q],,drop = FALSE]
      rs <- rs[order(rs[,robj])[1:q],,drop = FALSE]
    }

    if(is.null(control$l)) l <- apply(rs, 2, min) else l <- control$l
    if(is.null(control$u)) u <- apply(rs, 2, max) else u <- control$u
    if(is.null(control$u)) u <- u + control$extendper * (u - l)
    if(!is.null(refPoint)) u[1:nobj] <- pmax(refPoint, u[1:nobj])

    if(control$Gupta2018){
      tmp <- rep(0, nrow(rs))
      tmp[sample(x = 1:nrow(rs),size = q, replace = FALSE)] <- 1/q
      res <- list(par = tmp)
      res$par <- res$par / sum(res$par)
    }else{
      res <- try(hyperSharpeMax(A = (rs - matrix(l, nrow = nrow(rs), ncol = ncol(rs), byrow = T)) %*% diag(1/(u-l)),
                                l = rep(0, nobj+1), u = rep(1, nobj+1)))
    }

    if(is(res, "try-error")){
      print("Problem with Sharpe ratio")
      res <- list(par = c(rep(1/min(q, nrow(rs)), min(q, nrow(rs))),
                          rep(0, max(0, nrow(rs) - q))))
    }

    # Simple allocation for the deterministic case
    if(control$Gupta2018){
      ids_new <- order(res$par, decreasing = TRUE)[1:(q-1)] # add EHI solution
      Xnew <- rbind(Xs[ids_new,,drop = FALSE], solEHI$par)
    }else{
      ids_new <- unique(c(which.min(rs[,1]), which.min(rs[,2]), order(res$par, decreasing = TRUE)[1:q]))[1:q]
      Xnew <- Xs[ids_new,,drop = FALSE] # Xs[order(res$par, decreasing = TRUE)[1:q],,drop = FALSE]
    }

    # Minimal distance between batch points
    if(control$tol_dist > 0){
      i_q <- q # index of next design to add if too close
      for(i in 2:q){
        dis <- sqrt(hetGP:::distance_cpp(Xnew[i,,drop = F], Xnew[1:(i-1),,drop = F]))
        mindis <- which.min(dis)
        if(dis[mindis] < control$tol_dist & dis[mindis] > 0 & i_q <= length(res$par)){
          Xnew[i,] <- Xs[order(res$par, decreasing = TRUE)[i_q],]
          i_q <- i_q + 1
          i <- i - 1 # check again with the new point
        }
      }
    }
    Ynew <- t(apply(Xnew, 1, fun))

    if(control$plot && nrow(X0) %% 25 == 0){
      Ysp <- t(fn(rbind(Xsp, models[[1]]@X, Xnew, solEHI$par), models))
      Ysp <- rbind(Ysp, l, u)
      Pnds2 <- GPGame:::prob.of.non.domination(paretoFront = PFref, model = models,
                                               integration.points = rbind(Xsp, models[[1]]@X, Xnew, solEHI$par))
      Pnds2 <- c(Pnds2, 0, 0)
      cols <- ifelse(Pnds2 > control$minPND, 1, 8)
      cols[(nrow(Ysp) - 1):nrow(Ysp)] <- "red"
      cols[(nrow(Xsp) + 1):(nrow(Xsp) + nrow(models[[1]]@X))] <- "blue"
      cols[nrow(Xsp) + nrow(models[[1]]@X) + 1] <- "cyan"
      cols[(nrow(Xsp) + nrow(models[[1]]@X) + 2):(nrow(Ysp) - 2)] <- "orange"
      pchs <- rep(1, nrow(Ysp))
      pchs[(nrow(Ysp) - 1):nrow(Ysp)] <- 15
      pchs[(nrow(Xsp) + 1):(nrow(Xsp) + nrow(models[[1]]@X))] <- 3
      pchs[nrow(Xsp) + nrow(models[[1]]@X) + 1] <- 17
      pchs[(nrow(Xsp) + nrow(models[[1]]@X) + 2):(nrow(Ysp) - 2)] <- 20
      pairs(Ysp, col = cols, pch = pchs)
    }

    X0 <- rbind(X0, Xnew)
    Y0 <- rbind(Y0, Ynew)

    # models update
    new.models <- list()
    for(i in 1:nobj){
      new.model <- try(km(formula=models[[i]]@trend.formula, design = X0, response = Y0[,i],
                          covtype=models[[i]]@covariance@name, control = list(trace = FALSE)), silent = TRUE)
      if(is(new.model, "try-error")){
        new.model <- try(km(formula=models[[i]]@trend.formula, design = X0, response = Y0[,i],
                            covtype=models[[i]]@covariance@name, nugget.estim = TRUE,control = list(trace = FALSE)),
                         silent = TRUE)
      }


      if(is(new.model, "try-error")) break else new.models <- c(new.models, list(new.model))
    }
    if(length(new.models) == nobj) models <- new.models else break
    timings <- c(timings, difftime(Sys.time(), curtime, units = "sec"))
    curtime <- Sys.time()

  }
  return(list(par = X0, value = Y0, models = models, timings = timings))
}

#' Portfolio based batch EHI (noisy version)
#' @param X0,Y0,models initial design matrix, responses and list of models
#' @param q batch size
#' @param fun test function to minimize
#' @param budget optimization budget
#' @param lower,upper domain bounds
#' @param refPoint vector to bound hypervolumes
#' @param control list
#' @importFrom mco nsga2
#' @importFrom stats cov2cor optim runif pnorm rnorm
#' @import DiceKriging
#' @importFrom emoa is_dominated
#' @importFrom pso psoptim
#' @export
#' @examples
#' \dontrun{
#' library(GPareto)
#' library(DiceOptim)
#' library(lhs)
#' set.seed(42)
#' d <- 2
#' n <- 10*d
#' N <- 5*n
#' budget <- 300
#'
#' ftest <- function(x){ # non vectorial
#'   f <- P1(x)
#'   #v <- sqrt(P2(x)^2)
#'   v <- c(5,1)
#'   n <- length(f)
#'   return(rnorm(n = n, mean = f, sd = v))
#' }
#' refPoint <- c(150,-10)
#'
#' ngrid <- 1e4
#' Xgrid <- matrix(runif(ngrid * d), ngrid)
#' Ygrid <- t(apply(Xgrid, 1, ftest))
#'
#' plot(Ygrid)
#'
#' X0 <- maximinLHS(n, d)
#' X0 <- X0[sample(1:n, size = N, replace = TRUE),]
#' Y0 <- t(apply(X0, 1, ftest))
#'
#' mod1 <- mleHomGP(X0, Y0[,1], covtype = "Matern5_2", known = list(beta0 = 0))
#' mod2 <- mleHomGP(X0, Y0[,2], covtype = "Matern5_2", known = list(beta0 = 0))
#'
#' opt <- qMOHSRI_loop_noisy(X0, Y0, models = list(mod1, mod2), q = 10, fun = ftest, budget = budget,
#'   lower = rep(0, d), upper = rep(1, d), refPoint = refPoint, control = list(plot = TRUE, pop = 500))
#' par(mfrow = c(1,2))
#' plot(opt$par, pch = ".")
#' text(labels = opt$models[[1]]$mult, opt$models[[1]]$X0[,1], opt$models[[1]]$X0[,2],
#' col = c(rep(1, n), rep(2, nrow(opt$models[[1]]$X0) - n)))
#' plot(opt$value)
#' points(P1(opt$par), col = "red", pch = 20)
#' plotParetoEmp(t(nondominated_points(t(P1(Xgrid)))), col = "green")
#' par(mfrow = c(1,1))
#'
#' ###############################################################################
#' ### 3-objective example
#' ###############################################################################
#' d <- 4
#' n <- 10*d
#' budget <- 300
#'
#' ftest <- function(x){
#'   return(rnorm(3, DTLZ2(x, nobj=3), sd = 0.01))
#' }
#' refPoint <- c(2, 2, 2)
#'
#' ngrid <- 1e4
#' Xgrid <- matrix(runif(ngrid * d), ngrid)
#' Ygrid <- ftest(Xgrid)
#'
#' pairs(Ygrid)
#'
#' X0 <- maximinLHS(n, d)
#' Y0 <- ftest(X0)
#'
#' mod1 <- mleHomGP(X0, Y0[,1], covtype = "Matern5_2", known = list(beta0 = 0))
#' mod2 <- mleHomGP(X0, Y0[,2], covtype = "Matern5_2", known = list(beta0 = 0))
#' mod3 <- mleHomGP(X0, Y0[,3], covtype = "Matern5_2", known = list(beta0 = 0))
#'
#' opt <- qMOHSRI_loop_noisy(X0, Y0, models = list(mod1, mod2, mod3), q = 10, fun = ftest, budget = budget,
#'   lower = rep(0, d), upper = rep(1, d), refPoint = refPoint, control = list(plot = TRUE, pop = 400))
#'
#' pairs(opt$par)
#' pairs(opt$value)
#' }
qMOHSRI_loop_noisy <- function(X0, Y0, models, q, fun, budget, lower, upper, refPoint,
                               control = list(tol_dist = 1e-2, max_rep = 1e2)){
  d <- ncol(X0)
  nobj <- length(models)
  if(is.null(control)) control <- list()
  if(is.null(control$nunif)) control$nunif <- 100*d # initial candidate points
  if(is.null(control$pop)) control$pop <- max(500, floor(50+2*sqrt(d))) # population size for pso
  if(is.null(control$bipop)) control$bipop <- max(200, floor(50+2*sqrt(d))) # population size for pso
  if(is.null(control$gen)) control$gen <- 50 # max iteration for pso
  if(is.null(control$plot)) control$plot <- FALSE
  if(is.null(control$trace)) control$trace <- TRUE
  if(is.null(control$minPND)) control$minPND <- 0.1 # Minimum probability of non-domination considered
  if(is.null(control$seed)) control$seed <- 42
  if(is.null(control$nsamp)) control$nsamp <- 100
  if(is.null(control$extendper)) control$extendper <- 0.2 # To define the refPoint as in GPareto
  if(is.null(control$tol_dist)) control$tol_dist <- 1e-2 # Minimal distance to an existing design
  if(is.null(control$tol_bdist)) control$tol_bdist <- 1e-2 # Minimal distance to an existing design
  if(is.null(control$max_rep)) control$max_rep <- 1e2 # Maximal degree of replication
  if(is.null(control$spnb)) control$spnb <- 3 # Number of samples around points in the Pareto front (exploitation)
  if(is.null(control$Gupta2018)) control$Gupta2018 <- FALSE
  if(control$Gupta2018 && control$minPND > 0) stop("The Gupta et al. method should use minPND = 0.")

  if(is.null(control$trackbest)) control$trackbest <- TRUE
  if(is(models[[1]], "hetGP")) modfun <- mleHetGP else modfun <- mleHomGP

  curtime <- Sys.time() # Inital time
  nuniq <- NULL # Track number of unique designs over time
  timings <- 0 # Store times

  if(control$trackbest){
    tmp <- predict_hgp(models, models[[1]]$X0)$mean
    ids_PF <- which(!is_dominated(t(tmp)))
    Xbests <- list(models[[1]]$X0[ids_PF,,drop = F])
    Ybests <- list(tmp[ids_PF,,drop = F])
  }else{
    Xbests <- Ybests <- NULL
  }

  Xs_old <- NULL # To store candidate points over iterations

  while(nrow(X0) < budget){
    if(nrow(X0) %% 25 == 0) print(nrow(X0))
    if(budget - nrow(X0) < q) q <- budget - nrow(X0) # To stay within budget limits
    Xs <- rbind(Xs_old,
                matrix(runif(control$nunif * d), control$nunif) %*% diag(upper - lower) + matrix(lower, control$nunif, d, byrow = TRUE))
    tmp <- predict_hgp(models, models[[1]]$X0)$mean
    PFref <- t(nondominated_points(t(tmp)))
    PFref <- PFref[order(PFref[,1]),, drop = F]
    ids_PF <- which(!is_dominated(tmp))
    nPF <- length(ids_PF)

    # Add few samples around current PF for exploitation
    spartans <- pmin(upper, pmax(lower, t(X0[rep(ids_PF, times = control$spnb),]) + rnorm(d*control$spnb*nPF, sd = 0.05)))
    spartans <- matrix(spartans, nPF*control$spnb, byrow = TRUE)
    Xs <- rbind(Xs, spartans)

    # Add best EHI point to alternatives
    EHIs <- apply(Xs, 1, crit_ehi_2d, paretoFront = PFref, model = models, refPoint = refPoint)

    solEHI <- optim(Xs[which.max(EHIs),], fn = crit_ehi_2d, gr = NULL, model = models,
                    paretoFront = PFref, refPoint = refPoint,
                    lower = lower, upper = upper, method = "L-BFGS-B", control = list(fnscale = -1))

    Xs <- rbind(Xs, solEHI$par)

    # Find bi-objective PFs
    fn0 <- function(x, ii = c(1,2), ...){
      if(is.null(dim(x))) x <- matrix(x, nrow = 1)
      ps <- predict_hgp(models, x)
      sds <- sqrt(unlist(lapply(models, function(x) x$nu_hat)))
      return(t(cbind(ps$mean, -colMeans(diag(1/sds) %*% t(ps$sd))))[ii,])
    }

    # To be improved for 3 objs
    solNS_m1_m2 <- nsga2(fn = fn0, idim = d, odim = 2, lower.bounds = lower, upper.bounds = upper,
                         ii = c(1,2), models = models, popsize = control$bipop, generations = control$gen, vectorized = TRUE)
    solNS_m1_v <- nsga2(fn = fn0, idim = d, odim = 2, lower.bounds = lower, upper.bounds = upper,
                        ii = c(1,3), models = models, popsize = control$bipop, generations = control$gen, vectorized = TRUE)
    solNS_m2_v <- nsga2(fn = fn0, idim = d, odim = 2, lower.bounds = lower, upper.bounds = upper,
                        ii = c(2,3), models = models, popsize = control$bipop, generations = control$gen, vectorized = TRUE)

    Xs <- rbind(Xs, solNS_m1_m2$par, solNS_m1_v$par, solNS_m2_v$par)

    fn <- function(x, ...){
      if(is.null(dim(x))) x <- matrix(x, nrow = 1)
      ps <- predict_hgp(models, x)
      sds <- sqrt(unlist(lapply(models, function(x) x$nu_hat)))
      return(t(cbind(ps$mean, -colMeans(diag(1/sds) %*% t(ps$sd)))))
    }

    solNS <- nsga2(fn = fn, idim = d, odim = nobj + 1, lower.bounds = lower, upper.bounds = upper,
                   models = models, paretoFront = PFref, refPoint = refPoint,
                   popsize = control$pop, generations = control$gen, vectorized = TRUE)

    Xs <- rbind(Xs, solNS$par)
    rs <- t(apply(Xs, 1, fn, models = models, paretoFront = PFref, refPoint = refPoint))

    if(control$plot && nrow(X0) %% 25 == 0){
      if(d == 2){
        Xgrid <- as.matrix(expand.grid(seq(0,1,,51), seq(0,1,,51)))
        EHIs <- apply(Xgrid, 1, crit_ehi_2d, paretoFront = PFref, model = models, refPoint = refPoint)
        filled.contour(matrix(EHIs, 51), plot.axes = {axis(1);axis(2);
          points(models[[1]]$X0); points(solNS$par)})
      }
      Xsp <- Xs
    }

    ids <- is_dominated(t(rs))
    Xs <- Xs[!ids,, drop = FALSE]
    rs <- rs[!ids,, drop = FALSE]

    # Keep some of the Xs for next round, but not too many
    if(nrow(Xs) > control$pop) Xs_old <- Xs[sample(1:nrow(Xs), size = control$pop),, drop = F] else Xs_old <- Xs

    # Filter point based on PND
    preds <- predict_hgp(models = models, x = Xs)
    predslist <- list()
    for(i in 1:nobj)
      predslist[[i]]  <- list(mean = preds$mean[,i], sd = preds$sd[,i])
    Pnds <- GPGame:::prob.of.non.domination(paretoFront = PFref, model = models,
                                            integration.points = Xs, predictions = predslist)

    ids2 <- which(Pnds > control$minPND)
    if(length(ids2) < q && nrow(rs) > q){
      if(control$trace) print("Not enough diversity (< q) in selected part of the PF, consider increasing pop or decrease minPND")
      robj <- sample(1:nobj, 1) # extend range for one objective randomly
      Xs <- Xs[order(rs[,robj])[1:q],,drop = FALSE]
      rs <- rs[order(rs[,robj])[1:q],,drop = FALSE]
    }else{
      Xs <- Xs[ids2,,drop = FALSE]
      rs <- rs[ids2,,drop = FALSE]
    }

    ## Now compute variance reduction
    if(!control$Gupta2018){
      vareds <- NULL
      for(i in 1:nobj){
        vareds <- cbind(vareds, sqrt(apply(Xs, 1, vared, model = models[[i]])))
      }
      vareds <- rowMeans(vareds)
      rs <- cbind(rs, -vareds)
    }

    if(is.null(control$l)) l <- apply(rs, 2, min) else l <- control$l
    if(is.null(control$u)) u <- apply(rs, 2, max) else u <- control$u
    ul <- (u - l) # Extend both since there is the option to replicate
    if(is.null(control$u)) u <- u + control$extendper * ul
    if(is.null(control$l)) l <- l - control$extendper * ul
    if(!is.null(refPoint)) u[1:nobj] <- pmax(refPoint, u[1:nobj])

    if(control$Gupta2018){
      tmp <- rep(0, nrow(rs))
      tmp[sample(x = 1:nrow(rs),size = q, replace = FALSE)] <- 1/q
      res <- list(par = tmp)
      res$par <- res$par / sum(res$par)
    }else{
      res <- try(hyperSharpeMax(A = (rs - matrix(l, nrow = nrow(rs), ncol = ncol(rs), byrow = T)) %*% diag(1/(u-l)),
                                l = rep(0, ncol(rs)), u = rep(1, ncol(rs))))
    }

    if(is(res, "try-error")){
      print("Problem with Sharpe ratio")
      res <- list(par = c(rep(1/min(q, nrow(rs)), min(q, nrow(rs))),
                          rep(0, max(0, nrow(rs) - q))))
    }

    # Specific allocation for the noisy case
    if(control$Gupta2018){
      ids_new <- order(res$par, decreasing = TRUE)[1:(q-1)] # add EI solution
      Xnew <- rbind(Xs[ids_new,,drop = FALSE], solEHI$par)
    }else{
      ids_new <- allocq(res$par, q - 2)
      ids_new[which.min(rs[,1])] <- ids_new[which.min(rs[,1])] + 1
      ids_new[which.min(rs[,2])] <- ids_new[which.min(rs[,2])] + 1
      ids_new <- rep(1:length(ids_new), times = ids_new)
      Xnew <- Xs[ids_new,,drop = FALSE]
    }


    # Force replication if too close to existing design
    if(control$tol_dist > 0){
      for(i in 1:q) {
        dis <- sqrt(hetGP:::distance_cpp(Xnew[i,,drop = F], models[[1]]$X0))
        mindis <- which.min(dis)
        if(dis[mindis] < control$tol_dist & models[[1]]$mult[mindis] < control$max_rep)
          Xnew[i,] <- models[[1]]$X0[mindis,]
      }
    }

    # Same between batch points
    if(control$tol_bdist > 0){
      for(i in 2:q){
        dis <- sqrt(hetGP:::distance_cpp(Xnew[i,,drop = F], Xnew[1:(i-1),,drop = F]))
        mindis <- which.min(dis)
        if(dis[mindis] < control$tol_bdist & dis[mindis] > 0)
          Xnew[i,] <- Xnew[mindis,]
      }
    }


    Ynew <- t(apply(Xnew, 1, fun))

    if(control$plot && nrow(X0) %% 25 == 0){
      Ysp <- t(fn(rbind(Xsp, models[[1]]$X0, Xnew, solEHI$par), models))
      varedsplot <- NULL
      for(i in 1:nobj){
        varedsplot <- cbind(varedsplot, sqrt(apply(rbind(Xsp, models[[1]]$X0, Xnew, solEHI$par), 1, vared, model = models[[i]])))
      }
      varedsplot <- rowMeans(varedsplot)
      Ysp <- cbind(Ysp, -varedsplot)
      Ysp <- rbind(Ysp, l, u)

      preds <- predict_hgp(models = models, x = rbind(Xsp, models[[1]]$X0, Xnew, solEHI$par))
      predslist <- list()
      for(i in 1:nobj)
        predslist[[i]]  <- list(mean = preds$mean[,i], sd = preds$sd[,i])
      Pnds2 <- GPGame:::prob.of.non.domination(paretoFront = PFref, model = models, predictions = predslist,
                                               integration.points = rbind(Xsp, models[[1]]$X0, Xnew, solEHI$par))
      Pnds2 <- c(Pnds2, 0, 0)
      cols <- ifelse(Pnds2 > control$minPND, 1, 8)
      cols[(nrow(Ysp) - 1):nrow(Ysp)] <- "red"
      cols[(nrow(Xsp) + 1):(nrow(Xsp) + nrow(models[[1]]$X0))] <- "blue"
      cols[nrow(Xsp) + nrow(models[[1]]$X0) + 1] <- "cyan"
      cols[(nrow(Xsp) + nrow(models[[1]]$X0) + 2):(nrow(Ysp) - 2)] <- "orange"
      pchs <- rep(1, nrow(Ysp))
      pchs[(nrow(Ysp) - 1):nrow(Ysp)] <- 15
      pchs[(nrow(Xsp) + 1):(nrow(Xsp) + nrow(models[[1]]$X0))] <- 3
      pchs[nrow(Xsp) + nrow(models[[1]]$X0) + 1] <- 17
      pchs[(nrow(Xsp) + nrow(models[[1]]$X0) + 2):(nrow(Ysp) - 2)] <- 20
      pairs(Ysp, col = cols, pch = pchs)
    }

    X0 <- rbind(X0, Xnew)
    Y0 <- rbind(Y0, Ynew)

    # model update
    new.models <- list()
    for(i in 1:nobj){
      new.model <- try(modfun(X = X0, Z = Y0[,i], covtype = models[[i]]$covtype,
                              known = models[[i]]$used_args$known, lower = models[[i]]$used_args$lower, upper = models[[i]]$used_args$upper,
                              noiseControl = models[[i]]$used_args$noiseControl,
                              settings = models[[i]]$used_args$settings),
                       silent = TRUE)
      if(is(new.model, "try-error")){
        new.model <- try(update(models[[i]], Xnew = Xnew, Znew = Ynew[,i], ginit = models[[i]]$g * 1.01),
                         silent = TRUE)
      }

      if(is(new.model, "try-error")) break else new.models <- c(new.models, list(new.model))
    }
    if(length(new.models) == nobj) models <- new.models else break

    if(control$trackbest){
      tmp <- predict_hgp(models, models[[1]]$X0)$mean
      ids_PF <- which(!is_dominated(t(tmp)))
      Xbests <- c(Xbests, list(models[[1]]$X0[ids_PF,,drop = F]))
      Ybests <- c(Ybests, list(tmp[ids_PF,,drop = F]))
    }
    timings <- c(timings, difftime(Sys.time(), curtime, units = "sec"))
    curtime <- Sys.time()
    nuniq <- c(nuniq, nrow(models[[1]]$X0))
  }
  return(list(par = X0, value = Y0, models = models, membest = Xbests, estbest = Ybests, timings = timings, nuniq = nuniq))
}

#' predict for list of hetGP/homGP models
#' @noRd
predict_hgp <- function(models, x, cov.compute = FALSE, ...){
  ms <- sds <- covs <- NULL
  if(cov.compute) xprime <- x else xprime <- NULL
  for(i in 1:length(models)){
    ps <- predict(models[[i]], x, xprime = xprime)
    ms <- cbind(ms, ps$mean)
    sds <- cbind(sds, sqrt(ps$sd2))
    if(cov.compute) covs <- c(covs, list(ps$cov))
  }
  return(list(mean = ms, sd = sds, cov = covs))
}

#' crit_EHI for hom/hetGP models
#' To test: example from GPareto
#' @examples
#' mf1 <- km(~1, design = design.grid, response = response.grid[,1])
#' mf2 <- km(~1, design = design.grid, response = response.grid[,2])
#' mfh1 <- mleHomGP(X = design.grid, Z = response.grid[,1], covtype = "Matern5_2",
#'   known = list(theta = mf1@covariance@range.val, g = 1e-6))
#' mfh2 <- mleHomGP(X = design.grid, Z = response.grid[,2], covtype = "Matern5_2",
#'   known = list(theta = mf2@covariance@range.val, g = 1e-6))
#'
#' EHI_grid <- apply(as.matrix(test.grid), 1, PBBO:::crit_ehi_2d, model = list(mfh1, mfh2),
#'  refPoint = c(300,0), paretoFront = t(nondominated_points(t(response.grid))))
#'
#' filled.contour(seq(0, 1, length.out = n.grid), seq(0, 1, length.out = n.grid), nlevels = 50,
#'                matrix(EHI_grid, n.grid), main = "Expected Hypervolume Improvement",
#'                               xlab = expression(x[1]), ylab = expression(x[2]), color = terrain.colors,
#'                               plot.axes = {axis(1); axis(2);
#'                               points(design.grid[,1], design.grid[,2], pch = 21, bg = "white")
#'                               }
#'                               )
#' @noRd
crit_ehi_2d <- function(x, models, paretoFront, refPoint){
  if(is.null(dim(x))) x <- matrix(x, nrow = 1)

  if (is.unsorted(paretoFront[,1])){
    paretoFront <- paretoFront[order(paretoFront[,1]),]
  }

  p1 <- predict(models[[1]], x)
  p2 <- predict(models[[2]], x)

  EHIt <- GPareto:::EHI_2d_wrap_Rcpp(P = paretoFront, r = refPoint,
                                     mu = matrix(c(p1$mean, p2$mean),nrow = 1),
                                     s = matrix(sqrt(c(p1$sd2,p2$sd2)),1))
  return(EHIt)
}

#' Batch ehi by MC for hetGP models
#' @noRd
#' @examples
#' # From crit_qEHI example
#' paretoFront <- t(nondominated_points(t(response.grid)))
#' refPoint <- c(300, 0)
#' ## Create potential batches
#' q <- 3
#' ncb <- 500
#' Xbcands <- array(NA, dim = c(ncb, q, n_var))
#' for(i in 1:ncb) Xbcands[i,,] <- test.grid[sample(1:nrow(test.grid), q, prob = pmax(0,EHI_grid)),]
#'
#' qEHI_grid <- apply(Xbcands, 1, crit_qEHI, model = list(mf1, mf2),
#'                    critcontrol = list(nb.samp = 50, refPoint = refPoint))
#' qEHI_grid2 <- apply(Xbcands, 1, PBBO:::crit_qehi, model = list(mfh1, mfh2), refPoint = refPoint,
#'                    critcontrol = list(nb.samp = 50), paretoFront = paretoFront)
#' Xq <- Xbcands[which.max(qEHI_grid),,]

crit_qehi <- function(x, models, paretoFront, refPoint,
                      critcontrol = list(nb.samp = 50, seed = 42)){
  nobj     <- length(models)
  if(nobj < 2){
    cat("Incorrect Number of objectives \n")
    return(NA)
  }
  if (is.null(critcontrol$nb.samp)) critcontrol$nb.samp <- 100
  if (is.null(critcontrol$seed)) critcontrol$seed <- 42

  if(is.null(dim(x))) x <- matrix(x, ncol = models[[1]]@d)
  return(SAA_mEI_hgp(x = x, models = models, critcontrol = critcontrol, refPoint = refPoint,
                     paretoFront = paretoFront, batch = TRUE))
}

#' @importFrom MASS mvrnorm
#' @importFrom emoa dominated_hypervolume
#' @noRd
SAA_mEI_hgp <- function(x, models, batch = FALSE,
                        critcontrol = list(nb.samp=100, seed = 42),
                        paretoFront, refPoint){

  if (is.null(critcontrol$seed)) critcontrol$seed <- 42
  if (is.null(critcontrol$nb.samp)) critcontrol$nb.samp <- 100

  nobj <- length(models)
  d <- nrow(models[[1]]$X0)

  if (!is.matrix(x)) x <- matrix(x, 1, d)
  n.candidates <- nrow(x)

  if(batch & n.candidates < 2) warning("Batch with one element considered.")

  nb.samp <- critcontrol$nb.samp
  if(is.null(nb.samp)){
    nb.samp <- 100
  }

  seed <- critcontrol$seed
  if(is.null(seed)){
    seed <- 42
  }

  pred <- predict_hgp(models, x = x, cov.compute = batch)
  mu <- pred$mean
  sigma <- pred$sd

  # Set seed to have a deterministic function to optimize
  # see http://www.cookbook-r.com/Numbers/Saving_the_state_of_the_random_number_generator/
  if (exists(".Random.seed", .GlobalEnv))
    oldseed <- .GlobalEnv$.Random.seed
  else
    oldseed <- NULL

  set.seed(seed)

  if(batch){
    Samples <- array(0, dim = c(nb.samp, n.candidates, nobj))
    for (j in 1:nobj) Samples[,,j] <- mvrnorm(n = nb.samp, mu[,j],
                                              pred$cov[[j]] + diag(sqrt(.Machine$double.eps),n.candidates)) #, tol=sqrt(.Machine$double.eps))
  }else{
    Samples <- matrix(0,nb.samp*n.candidates,nobj)
    cpt <- 1
    for (i in n.candidates){
      Samples[(1+(cpt-1)*nb.samp):(cpt*nb.samp),] <- mvrnorm(n = nb.samp, mu[i,], diag(sigma[i,]^2))
      cpt <- cpt+1
    }
  }

  if (!is.null(oldseed))
    .GlobalEnv$.Random.seed <- oldseed
  else
    rm(".Random.seed", envir = .GlobalEnv)

  if(batch){
    H0 <- dominated_hypervolume(points = t(paretoFront), ref = refPoint)
    ImprovementSamples <- apply(Samples, 1, GPareto:::Hypervolume_improvement, front = paretoFront, refPoint = refPoint, H0 = H0)
    return(mean(ImprovementSamples))

  }else{
    H0 <- dominated_hypervolume(points = t(paretoFront), ref = refPoint)
    ImprovementSamples <- GPareto:::Hypervolume_improvement_vec(points = Samples, front = paretoFront, refPoint = refPoint, HypInitial = H0)

    for (i in 1:length(n.candidates)) Res[i] <- mean(ImprovementSamples[(1+(i-1)*nb.samp):(i*nb.samp)])

    return(Res)
  }
}

#' Reduction in hypervolume improvement after adding a new point
#' @noRd
#' @examples
#' # Keep same example as functions above
#' paretoFront <- t(nondominated_points(t(response.grid)))
#' refPoint <- c(300, 0)
#' xt <- matrix(c(0.4, 0.98), 1)
#' ehi_1 <- PBBO:::crit_ehi_2d(xt, list(mfh1, mfh2), paretoFront = paretoFront, refPoint = refPoint)
#' pm1 <- predict(mfh1, xt)
#' pm2 <- predict(mfh2, xt)
#' mfhu1 <- update(mfh1, Xnew = xt, Znew = NA, maxit = 0)
#' mfhu2 <- update(mfh2, Xnew = xt, Znew = NA, maxit = 0)
#' pmu1 <- predict(mfhu1, xt)
#' pmu2 <- predict(mfhu2, xt)
#' paretoFront <- paretoFront[order(paretoFront[,1]),]
#'
#' EHIt <- GPareto:::EHI_2d_wrap_Rcpp(P = paretoFront, r = refPoint,
#'   mu = matrix(c(pm1$mean, pm2$mean),nrow = 1),
#'   s = matrix(sqrt(c(pm1$sd2, pm2$sd2)),1))
#' EHIt1 <- GPareto:::EHI_2d_wrap_Rcpp(P = paretoFront, r = refPoint,
#'   mu = matrix(c(pm1$mean, pm2$mean),nrow = 1),
#'   s = matrix(sqrt(c(pmu1$sd2, pmu2$sd2)),1))
#' resref <- EHIt - EHIt1
#' res <- PBBO:::ehi_red_2d(xt, list(mfh1, mfh2), paretoFront, refPoint)
ehi_red_2d <- function(x, models, paretoFront, refPoint){
  if(is.null(dim(x))) x <- matrix(x, nrow = 1)

  if (is.unsorted(paretoFront[,1])){
    paretoFront <- paretoFront[order(paretoFront[,1]),]
  }

  p1 <- predict(models[[1]], x)
  p2 <- predict(models[[2]], x)

  vr1 <- vared(model = models[[1]], x = x)
  vr2 <- vared(model = models[[2]], x = x)

  EHIt <- GPareto:::EHI_2d_wrap_Rcpp(P = paretoFront, r = refPoint,
                                     mu = matrix(c(p1$mean, p2$mean),nrow = 1),
                                     s = matrix(sqrt(c(p1$sd2, p2$sd2)),1))
  # Estimated hypervolume after adding a new point
  EHIt1 <- GPareto:::EHI_2d_wrap_Rcpp(P = paretoFront, r = refPoint,
                                      mu = matrix(c(p1$mean, p2$mean),nrow = 1),
                                      s = matrix(sqrt(pmax(0, c(p1$sd2 - vr1, p2$sd2 - vr2))),1))
  return(EHIt - EHIt1)
}


# ' #' Monte Carlo approximation of Expected Hypervolume Improvement and its variance
# ' #' @param x design considered
# ' #' @param models corresponding list of models
# ' #' @param paretoFront current Pareto front
# ' #' @param refPoint reference point used for hypervolume computations
# ' #' @importFrom GPareto checkPredict
# ' #' @importFrom emoa dominated_hypervolume
# ' #' @importFrom stats sd
# ' #' @importFrom MASS mvrnorm
# ' #' @noRd
# ' EHI_mean_sd <- function(x, models, paretoFront, refPoint, nsamp = 100, seed = 42){
# '   if(is.null(nsamp)) nsamp <- 100
# '   if(is.null(seed)) seed <- 42
# '   n.obj <- length(models)
# '   d <- models[[1]]@d
# '
# '   if (!is.matrix(x)) x <- matrix(x, 1, d)
# '
# '   pred <- predict_kms(models, newdata=x, type="UK", checkNames = FALSE, light.return = TRUE)
# '   mu <- drop(pred$mean)
# '   sigma <- drop(pred$sd)
# '
# '   ## A new x too close to the known observations could result in numerical problems
# '   check <- checkPredict(x, models, type = "UK", distance = "euclidean", threshold = 1e-5)
# '   if(check) return(c(-1,0))
# '
# '   # Set seed to have a deterministic function to optimize
# '   # see http://www.cookbook-r.com/Numbers/Saving_the_state_of_the_random_number_generator/
# '   if (exists(".Random.seed", .GlobalEnv))
# '     oldseed <- .GlobalEnv$.Random.seed
# '   else
# '     oldseed <- NULL
# '
# '   set.seed(seed)
# '
# '   Samples <- mvrnorm(n = nsamp, mu, diag(sigma^2))
# '
# '   if (!is.null(oldseed))
# '     .GlobalEnv$.Random.seed <- oldseed
# '   else
# '     rm(".Random.seed", envir = .GlobalEnv)
# '
# '   H0 <- dominated_hypervolume(points = t(paretoFront), ref = refPoint)
# '   ImprovementSamples <- GPareto:::Hypervolume_improvement_vec(points = Samples, front = paretoFront, refPoint = refPoint, HypInitial = H0)
# '
# '   return(c(mean(ImprovementSamples), sd(ImprovementSamples)))
# '
# ' }
# '
# ' #' Monte Carlo approximation of Expected Hypervolume Improvement and its variance
# ' #' @param x design considered
# ' #' @param models corresponding list of models
# ' #' @param paretoFront current Pareto front
# ' #' @param refPoint reference point used for hypervolume computations
# ' #' @importFrom GPareto checkPredict
# ' #' @importFrom emoa dominated_hypervolume
# ' #' @importFrom stats sd
# ' #' @importFrom MASS mvrnorm
# ' #' @noRd
# ' EHI_mean_PND <- function(x, models, paretoFront, refPoint, nsamp = 100, seed = 42){
# '   if(is.null(nsamp)) nsamp <- 5000
# '   if(is.null(seed)) seed <- 42
# '   n.obj <- length(models)
# '   d <- models[[1]]@d
# '
# '   if (!is.matrix(x)) x <- matrix(x, 1, d)
# '
# '   pred <- predict_kms(models, newdata=x, type="UK", checkNames = FALSE, light.return = TRUE)
# '   mu <- drop(pred$mean)
# '   sigma <- drop(pred$sd)
# '
# '   ## A new x too close to the known observations could result in numerical problems
# '   check <- checkPredict(x, models, type = "UK", distance = "euclidean", threshold = 1e-5)
# '   if(check) return(c(-1,0))
# '
# '   # Set seed to have a deterministic function to optimize
# '   # see http://www.cookbook-r.com/Numbers/Saving_the_state_of_the_random_number_generator/
# '   if (exists(".Random.seed", .GlobalEnv))
# '     oldseed <- .GlobalEnv$.Random.seed
# '   else
# '     oldseed <- NULL
# '
# '   set.seed(seed)
# '
# '   Samples <- mvrnorm(n = nsamp, mu, diag(sigma^2))
# '
# '   if (!is.null(oldseed))
# '     .GlobalEnv$.Random.seed <- oldseed
# '   else
# '     rm(".Random.seed", envir = .GlobalEnv)
# '
# '   H0 <- dominated_hypervolume(points = t(paretoFront), ref = refPoint)
# '   ImprovementSamples <- GPareto:::Hypervolume_improvement_vec(points = Samples, front = paretoFront, refPoint = refPoint, HypInitial = H0)
# '
# '   pnd <- 0
# '   for(i in 1:nsamp){if(!is_dominated(cbind(Samples[i,], t(paretoFront)))[1]) pnd <- pnd+1}
# '   pnd <- pnd/nsamp
# '
# '   pnd2 <- GPGame:::prob.of.non.domination(paretoFront = paretoFront, model = models, integration.points = x, predictions = NULL)
# '
# '   return(c(mean(ImprovementSamples), pnd))
# '
# ' }

#' Hypervolume difference between two sets A and B with respect to refPoint
#' @noRd
hyperVdiff <- function(A, B, refPoint){
  IHAUB <- dominated_hypervolume(points = t(rbind(A, B)), ref = refPoint)
  IHA <- dominated_hypervolume(points = t(A), ref = refPoint)
  IHB <- dominated_hypervolume(points = t(B), ref = refPoint)
  return(2*IHAUB - IHA - IHB)
}
