# Supplementary material for: A Portfolio Approach to Massively Parallel Bayesian Optimization
Source: J Artif Intell Res. Author manuscript; Available in PMC 2025 Sep 25. (PMC12459664; doi:10.1613/jair.1.16868)
Supplement: PBO Code [file NIHMS2051945-supplement-PBO_Code.gz › PBBO/R/qEIs.R]

#' Fast approximated batch EI
#' @title Fast proxy of qEI
#' @param x matrix of candidate points, one per row (qxd)
#' @param model km model
#' @param preds optional predictions at x including predictive covariance
#' @param plugin current minimum value
#' @references
#' Binois, M. (2015), Uncertainty quantification on Pareto fronts and high-dimensional strategies in Bayesian optimization, with applications in multi-objective automotive design,
#' Mines Saint-Etienne, PhD thesis.
#' @importFrom Rcpp evalCpp
#' @useDynLib PBBO, .registration = TRUE
fastqEI <- function(x, model, plugin, preds = NULL){
  if(is.null(plugin)) plugin <- min(predict(model, newdata = model@X)$mean, type = "UK", checkNames = FALSE, light.return = TRUE)
  if(is.null(dim(x))) x <- matrix(x, nrow = 1)
  if(is.null(preds) || is.null(preds$cov))
    preds <- predict(model, newdata = x, type = "UK", cov.compute = TRUE, checkNames = FALSE, light.return = TRUE)

  cormat <- cov2cor(preds$cov)
  res <- qEI_cpp(mu = -preds$mean, s = preds$sd, cor = cormat, threshold = -plugin)
}

#' BO loop with qEI (for reference)
#' @param X0,Y0,model initial design matrix, responses and model
#' @param q batch size
#' @param fun test function to minimize
#' @param budget optimization budget
#' @param lower,upper domain bounds
#' @param control list
#' @param type either "qEI" for exact qEI or "fastqEI" for a fast approximation
#' @return
#' A list with components:
#' \itemize{
#' \item \code{par}: a data frame representing the additional points visited during the algorithm,
#' \item \code{values}: a data frame representing the response values at the points given in \code{par},
#' \item \code{model}: final \code{\link[DiceKriging]{km}} kriging model fitted.
#' }
#' @importFrom DiceOptim EI EI.grad qEI qEI.grad
#' @export
#' @examples
#' \dontrun{
#' library(lhs)
#' set.seed(1)
#' d <- 12
#' ninit <- 5*d
#' budget <- 500
#' q <- 10
#' ftest <- repeatedBranin
#' fstar <- 0.3978874
#' lower <- rep(0, d); upper <- rep(1, d)
#'
#' # Acquisition function optimization budget
#' controlqEI <- list(nunif = 100 * d, ncb = 100 * d, pop = 200, gen = 100, maxit = 40)
#' controlqAEI <- list(nunif = 100 * d, ncb = 100 * d, pop = 200, gen = 100, maxit = 25)
#'
#' ## Same initial design for all
#' X0 <- maximinLHS(ninit, d)
#' Y0 <- ftest(X0)
#' model0 <- km(~1, design = X0, response = Y0, multistart = 10, control = list(trace=FALSE))
#'
#' resqEI <- qEI_loop(X0 = X0, Y0 = Y0, model = model0, q = q, fun = ftest,
#'   budget = budget, lower = lower, upper = upper, type = "qEI",
#'   control = controlqEI)
#' resqAEI <- qEI_loop(X0 = X0, Y0 = Y0, model = model0, q = q, fun = ftest,
#'   budget = budget, lower = lower, upper = upper, type = "fastqEI",
#'   control = controlqAEI)
#'
#' plot(resqEI$value, col = 2)
#' lines(resqAEI$value, col = 3)
#' }
qEI_loop <- function(X0, Y0, model, q, fun, budget, lower, upper, control = NULL,
                     type = c("qEI", "fastqEI")){
  d <- ncol(X0)
  type <- match.arg(type)
  if(is.null(control)) control <- list()
  if(is.null(control$nunif)) control$nunif <- 100*d # initial candidate points
  if(is.null(control$ncb)) control$ncb <- 100*d # initial candidate batches
  if(is.null(control$pop)) control$pop <- max(50, floor(25+2*sqrt(d))) # population size for pso
  if(is.null(control$gen)) control$gen <- 100 # max iteration for optim call
  if(is.null(control$maxit)) control$maxit <- 50 # max iteration for optim call
  if(is.null(control$maxtime)) control$maxtime <- Inf
  curtime <- Sys.time() # Inital time
  timings <- 0 # Store times

  while(nrow(X0) < budget && timings[length(timings)] < control$maxtime){
    if(nrow(X0) %% 25 == 0) print(nrow(X0))
    if(budget - nrow(X0) < q) q <- budget - nrow(X0) # To stay within budget limits
    Xs <- matrix(runif(control$nunif * d), control$nunif) %*% diag(upper - lower) + matrix(lower, control$nunif, d, byrow = TRUE)
    tmp <- predict(model, model@X, type = "UK", light.return = TRUE)$mean
    cst <- min(tmp)

    # Add few samples around current mean for exploitation
    spartan <- pmin(upper, pmax(lower, X0[which.min(tmp),] + rnorm(d*q, sd = 0.05)))
    spartan <- matrix(spartan, q, byrow = TRUE)
    Xs <- rbind(Xs, spartan)


    EIs <- apply(Xs, 1, EI, plugin = cst, model = model)

    solEI <- optim(Xs[which.max(EIs),], fn = EI, gr = EI.grad, model = model, plugin = cst,
                   lower = lower, upper = upper, method = "L-BFGS-B", control = list(fnscale = -1))

    Xs <- rbind(Xs, solEI$par)
    EIs <- c(EIs, solEI$value)
    if(sum(EIs > 1e-8) < q) EIs <- EIs + 1e-8  # In case the search failed

    Xbcands <- array(NA, dim = c(control$ncb, q, d))
    for(i in 1:control$ncb) Xbcands[i,,] <- Xs[sample(1:(control$nunif+q+1), q, prob = pmax(0, EIs)),]

    if(type == "qEI"){
      qEIf <- qEI
      qEIg <- function(x, ...){
        tmp <- try(qEI.grad(matrix(x, q), ...), silent = TRUE)
        if(is(tmp, "try-error")) return(rep(0, d*q))
        return(tmp)
      }
    }
    if(type == "fastqEI"){
      qEIf <- fastqEI
      qEIg <- NULL
    }

    # More robust versions
    qEI2 <- function(x, ...){
      tmp <- try(qEIf(matrix(x, q), ...), silent = TRUE)
      if(is(tmp, "try-error")) return(-1)
      return(tmp)
    }

    qEI_grid <- apply(Xbcands, 1, qEI2, model = model, plugin = cst)

    Xq <- Xbcands[which.max(qEI_grid),,]

    oGPO <- try(optim(as.vector(Xq), qEI2, gr = qEIg,
                      model = model, plugin = cst,
                      lower = lower, upper = upper, method = "L-BFGS-B",
                      control = list(fnscale = -1, maxit = control$maxit)))

    sol2 <- try(psoptim(as.vector(Xq), qEI2, model = model, plugin = cst,
                        lower = lower, upper = upper,
                        control = list(fnscale = -1, s = control$pop, maxit = control$gen)))
    if(is(sol2,"try-error") && is(oGPO,"try-error")){
      sds <- predict(model, Xs, type = "UK", light.return = TRUE)$sd
      Xnew <- Xs[order(sds, decreasing = TRUE)[1:q],,drop = FALSE]
      print("Optimisation failed, took max variance")
    } else {
      if(is(sol2,"try-error")){
        Xnew <- matrix(oGPO$par, q)
      } else {
        if(is(oGPO,"try-error")){
          Xnew <- matrix(sol2$par, q)
        }else{
          if(-sol2$value > oGPO$value){
            Xnew <- matrix(sol2$par, q)
          }else{
            Xnew <- matrix(oGPO$par, q)
          }
        }
      }
    }

    Ynew <- apply(Xnew, 1, fun)

    X0 <- rbind(X0, Xnew)
    Y0 <- c(Y0, Ynew)

    # model update
    new.model <- try(km(formula=model@trend.formula, design = X0, response = Y0,
                        covtype=model@covariance@name, control = list(trace = FALSE)), silent = TRUE)
    if(is(new.model,"try-error")){
      new.model <- try(km(formula=model@trend.formula, design = X0, response = Y0,
                          covtype=model@covariance@name, nugget.estim = TRUE,control = list(trace = FALSE)),
                       silent = TRUE)
    }


    if(is(new.model,"try-error")) break else model <- new.model
    timings <- c(timings, difftime(Sys.time(), curtime, units = "sec"))
    curtime <- Sys.time()
  }
  return(list(par = X0, value = Y0, model = model, timings = timings))
}


#' BO loop with qTS (for reference)
#' @param X0,Y0,model initial design matrix, responses and model
#' @param q batch size
#' @param fun test function to minimize
#' @param budget optimization budget
#' @param lower,upper domain bounds
#' @param control list
#' @return
#' A list with components:
#' \itemize{
#' \item{\code{par}}: a data frame representing the additional points visited during the algorithm,
#' \item{\code{values}}: a data frame representing the response values at the points given in \code{par},
#' \item{\code{model}}: final \code{\link[DiceKriging]{km}} kriging model fitted.
#' }
#' @importFrom DiceOptim EI EI.grad qEI qEI.grad
#' @export
#' @examples
#' \dontrun{
#' library(lhs)
#' set.seed(1)
#' d <- 12
#' ninit <- 5*d
#' budget <- 500
#' q <- 10
#' ftest <- repeatedBranin
#' fstar <- 0.3978874
#' lower <- rep(0, d); upper <- rep(1, d)
#'
#' # Acquisition function optimization budget
#' controlqTS <- list(ncd = 200 * d)
#'
#' ## Same initial design for all
#' X0 <- maximinLHS(ninit, d)
#' Y0 <- ftest(X0)
#' model0 <- km(~1, design = X0, response = Y0, multistart = 10, control = list(trace=FALSE))
#'
#' resqTS <- qTS_loop(X0 = X0, Y0 = Y0, model = model0, q = q, fun = ftest,
#'   budget = budget, lower = lower, upper = upper, control = controlqTS)
#'
#' plot(resqTS$value, col = 2)
#' }
qTS_loop <- function(X0, Y0, model, q, fun, budget, lower, upper, control = NULL){
  d <- ncol(X0)
  if(is.null(control)) control <- list()
  if(is.null(control$ncb)) control$ncb <- 200*d # initial candidate batches
  if(is.null(control$maxtime)) control$maxtime <- Inf
  curtime <- Sys.time() # Inital time
  timings <- 0 # Store times

  while(nrow(X0) < budget && timings[length(timings)] < control$maxtime){
    if(nrow(X0) %% 25 == 0) print(nrow(X0))
    if(budget - nrow(X0) < q) q <- budget - nrow(X0) # To stay within budget limits


    Xnew <- matrix(NA, q, d)
    for(i in 1:q){
      Xu <- matrix(runif(control$ncb * d), control$ncb) %*% diag(upper - lower) + matrix(lower, control$ncb, d, byrow = TRUE)
      simTs <- try(simulate(model, nsim = 1, newdata = Xu, cond = TRUE,
                            nugget.sim = sqrt(.Machine$double.eps)*d, checkNames = FALSE))
      if(is(simTs, "try-error")) simTs <- runif(control$ncb) # select a random design
      Xnew[i,] <- Xu[which.min(simTs),]
    }


    Ynew <- apply(Xnew, 1, fun)

    X0 <- rbind(X0, Xnew)
    Y0 <- c(Y0, Ynew)

    # model update
    new.model <- try(km(formula=model@trend.formula, design = X0, response = Y0,
                        covtype=model@covariance@name, control = list(trace = FALSE)), silent = TRUE)
    if(is(new.model,"try-error")){
      new.model <- try(km(formula=model@trend.formula, design = X0, response = Y0,
                          covtype=model@covariance@name, nugget.estim = TRUE,control = list(trace = FALSE)),
                       silent = TRUE)
    }


    if(is(new.model,"try-error")) break else model <- new.model
    timings <- c(timings, difftime(Sys.time(), curtime, units = "sec"))
    curtime <- Sys.time()
  }
  return(list(par = X0, value = Y0, model = model, timings = timings))
}


#' Portfolio based batch EI (deterministic version)
#' @param X0,Y0,model initial design matrix, responses and model
#' @param q batch size
#' @param fun test function to minimize
#' @param budget optimization budget
#' @param lower,upper domain bounds
#' @param control list
#' @importFrom mco nsga2
#' @importFrom stats cov2cor optim runif pnorm rnorm
#' @import DiceKriging
#' @importFrom emoa is_dominated
#' @importFrom pso psoptim
#' @importFrom graphics axis filled.contour pairs points
#' @return
#' A list with components:
#' \itemize{
#' \item{\code{par}}: a data frame representing the additional points visited during the algorithm,
#' \item{\code{values}}: a data frame representing the response values at the points given in \code{par},
#' \item{\code{model}}: final \code{\link[DiceKriging]{km}} kriging model fitted.
#' }
#' @export
#' @examples
#' \dontrun{
#' library(lhs)
#' #' set.seed(1)
#' d <- 12
#' ninit <- 5*d
#' budget <- 500
#' q <- 10
#' ftest <- repeatedBranin
#' fstar <- 0.3978874
#' lower <- rep(0, d); upper <- rep(1, d)
#'
#' # Acquisition function optimization budget
#' controlSha <- list(nunif = 100 * d, pop = 500, gen = 100)
#'
#' ## Same initial design for all
#' X0 <- maximinLHS(ninit, d)
#' Y0 <- ftest(X0)
#' model0 <- km(~1, design = X0, response = Y0, multistart = 10, control = list(trace=FALSE))
#'
#' resSh <- qHSRI_loop(X0 = X0, Y0 = Y0, model = model0, q = q, fun = ftest,
#'   budget = budget, lower = lower, upper = upper, control = controlSha)
#'
#' plot(resSh$value, col = 2)
#' }
qHSRI_loop <- function(X0, Y0, model, q, fun, budget, lower, upper, control = NULL){
  d <- ncol(X0)
  if(is.null(control)) control <- list()
  if(is.null(control$nunif)) control$nunif <- 100*d # initial candidate points
  if(is.null(control$pop)) control$pop <- max(100, floor(50+2*sqrt(d))) # population size for pso
  if(is.null(control$gen)) control$gen <- 100 # max iteration for pso
  if(is.null(control$plot)) control$plot <- FALSE
  if(is.null(control$trace)) control$trace <- TRUE
  if(is.null(control$minPI)) control$minPI <- 1/3 # Minimum probability of improvement considered
  if(is.null(control$extendper)) control$extendper <- 0.2 # To define the refPoint as in GPareto
  if(is.null(control$tol_dist)) control$tol_dist <- 1e-2 # Minimal distance between batch points
  if(is.null(control$maxtime)) control$maxtime <- Inf
  if(is.null(control$Gupta2018)) control$Gupta2018 <- FALSE
  if(control$Gupta2018 && control$minPI > 0) stop("The Gupta et al. method should use minPI = 0.")


  curtime <- Sys.time() # Inital time
  timings <- 0 # Store times


  Xs_old <- NULL # To store candidate points over iterations

  while(nrow(X0) < budget && timings[length(timings)] < control$maxtime){
    if(nrow(X0) %% 25 == 0) print(nrow(X0))
    if(budget - nrow(X0) < q) q <- budget - nrow(X0) # To stay within budget limits
    Xs <- rbind(Xs_old,
                matrix(runif(control$nunif * d), control$nunif) %*% diag(upper - lower) + matrix(lower, control$nunif, d, byrow = TRUE))
    tmp <- predict(model, model@X, type = "UK", light.return = TRUE)$mean
    cst <- min(tmp)

    # Add few samples around current mean for exploitation
    spartan <- pmin(upper, pmax(lower, X0[which.min(tmp),] + rnorm(d*q, sd = 0.05)))
    spartan <- matrix(spartan, q, byrow = TRUE)
    Xs <- rbind(Xs, spartan)

    # Add EI search for exploitation
    EIs <- apply(Xs, 1, EI, plugin = cst, model = model)
    solEI <- optim(Xs[which.max(EIs),], fn = EI, gr = EI.grad, model = model, plugin = cst,
                   lower = lower, upper = upper, method = "L-BFGS-B", control = list(fnscale = -1))
    Xs <- rbind(Xs, solEI$par)

    preds <- predict(model, Xs, type = "UK", checkNames = FALSE, light.return = TRUE)


    fn <- function(x, model){
      ps <- predict(model, x, type = "UK", checkNames = FALSE, light.return = TRUE)
      return(rbind(ps$mean, -ps$sd))
    }

    solNS <- nsga2(fn = fn, idim = d, odim = 2, lower.bounds = lower, upper.bounds = upper, model = model,
                   popsize = control$pop, generations = control$gen, vectorized = TRUE)

    # ## Try in ecr?
    # solECR <- smsemoa(fitness.fun = fn, n.objectives = 2, n.dim = d, minimize = TRUE,
    #                   lower = lower, upper = upper, mu = control$pop,
    #                   model = model)

    Xs <- rbind(Xs, solNS$par)
    rs <- rbind(cbind(preds$mean, -preds$sd), solNS$value)

    if(control$plot && nrow(X0) %% 25 == 0){
      cst <- min(predict(model, model@X, type = "UK", light.return = TRUE)$mean)
      pps <- predict(model, Xs, type = "UK", checkNames = FALSE, light.return = TRUE)
      Pis <- pnorm((cst-pps$mean)/pps$sd)
      cuts <- as.integer(cut(Pis, 20))
      colskeep <- ifelse(Pis > control$minPI, "black", "gray")
      plot(t(fn(Xs, model)), ylim = c(min(-predict(model, Xs, type = "UK", checkNames = FALSE)$sd), 0), col = colskeep)
      points(t(fn(model@X, model)), pch = 3, col = 4)
      points(t(fn(matrix(solEI$par, 1), model)), pch = 15, col = "cyan")
    }


    ids <- is_dominated(t(rs))
    Xs <- Xs[!ids,, drop = FALSE]
    rs <- rs[!ids,, drop = FALSE]

    # Keep some of the Xs for next round, but not too many
    if(nrow(Xs) > control$pop) Xs_old <- Xs[sample(1:nrow(Xs), size = control$pop),, drop = F] else Xs_old <- Xs

    # Filter point based on PI
    cst <- min(predict(model, model@X, type = "UK", light.return = TRUE)$mean)
    pps <- predict(model, Xs, type = "UK", checkNames = FALSE, light.return = TRUE)
    Pis <- pnorm((cst-pps$mean)/pps$sd)
    ids2 <- which(Pis > control$minPI)
    if(length(ids2) > q){
      Xs <- Xs[ids2,,drop = FALSE]
      rs <- rs[ids2,,drop = FALSE]
    }else{
      # Take all points sorted by mean (include the ids2 points)
      if(control$trace) print("Not enough diversity (< q) in selected part of the PF, consider increasing pop or decreasing minPI")
      Xs <- Xs[order(rs[,1])[1:q],,drop = FALSE]
      rs <- rs[order(rs[,1])[1:q],,drop = FALSE]
    }

    if(is.null(control$l)) l <- apply(rs, 2, min) else l <- control$l
    if(is.null(control$u)) u <- apply(rs, 2, max) else u <- control$u
    if(is.null(control$u)) u <- u + control$extendper * (u - l)

    if(control$Gupta2018){
      tmp <- rep(0, nrow(rs))
      tmp[sample(x = 1:nrow(rs),size = q, replace = FALSE)] <- 1/q
      res <- list(par = tmp)
      res$par <- res$par / sum(res$par)
    }else{
      res <- try(hyperSharpeMax(A = (rs - matrix(l, nrow = nrow(rs), ncol = ncol(rs), byrow = T)) %*% diag(1/(u-l)),
                                l = rep(0, length(l)), u = rep(1, length(l))))
    }

    if(is(res, "try-error")){
      print("Problem with Sharpe ratio")
      res <- list(par = c(rep(1/min(q, nrow(rs)), min(q, nrow(rs))),
                          rep(0, max(0, nrow(rs) - q))))
    }


    # Simple allocation for the deterministic case
    if(control$Gupta2018){
      ids_new <- order(res$par, decreasing = TRUE)[1:(q-1)] # add EI solution
      Xnew <- rbind(Xs[ids_new,,drop = FALSE], solEI$par)
    }else{
      ids_new <- unique(c(which.min(rs[,1]), order(res$par, decreasing = TRUE)[1:q]))[1:q] # Force exploitation
      Xnew <- Xs[ids_new,,drop = FALSE] # Xs[order(res$par, decreasing = TRUE)[1:q],,drop = FALSE]
    }


    # Minimal distance between batch points
    if(control$tol_dist > 0){
      i_q <- q # index of next design to add if too close
      for(i in 2:q){
        dis <- sqrt(hetGP:::distance_cpp(Xnew[i,,drop = F], Xnew[1:(i-1),,drop = F]))
        mindis <- which.min(dis)
        if(dis[mindis] < control$tol_dist & dis[mindis] > 0 & i_q <= length(res$par)){
          Xnew[i,] <- Xs[order(res$par, decreasing = TRUE)[i_q],]
          i_q <- i_q + 1
          i <- i - 1 # check again with the new point
        }
      }
    }

    Ynew <- apply(Xnew, 1, fun)

    if(control$plot && nrow(X0) %% 25 == 0){
      points(t(fn(Xnew, model)), col = "orange", pch = 20)
      points(rbind(l,u), col = "red", pch = 20)
    }

    X0 <- rbind(X0, Xnew)
    Y0 <- c(Y0, Ynew)

    # model update
    new.model <- try(km(formula=model@trend.formula, design = X0, response = Y0,
                        covtype=model@covariance@name, control = list(trace = FALSE)), silent = TRUE)
    if(is(new.model,"try-error"))
      new.model <- try(km(formula=model@trend.formula, design = X0, response = Y0,
                          covtype=model@covariance@name, nugget.estim = TRUE,control = list(trace = FALSE)),
                       silent = TRUE)

    if(is(new.model,"try-error")) break else model <- new.model
    timings <- c(timings, difftime(Sys.time(), curtime, units = "sec"))
    curtime <- Sys.time()

  }
  return(list(par = X0, value = Y0, model = model, timings = timings))

}

#' BO loop with qEI (for reference), with hetGP
#' @param X0,Y0,model initial design matrix, responses and model
#' @param q batch size
#' @param nrep number of replicates at the q points
#' @param fun test function to minimize
#' @param budget optimization budget
#' @param lower,upper domain bounds
#' @param control list
#' @param type "fastqEI" for a fast approximation
#' @import hetGP
#' @return  A list with components:
#' \itemize{
#' \item \code{par}: all points evaluated,
#' \item \code{value}: the matrix of objective values at the points given in \code{par},
#' \item \code{model}: a list of objects of class \code{\link[DiceKriging]{km}}, corresponding to the last kriging models fitted.
#' \item \code{membest}: a matrix of best estimated design at each iteration.
#' \item \code{estbest}: corresponding predicted mean values.
#' }
#' @export
#' @importFrom methods is
#' @examples
#' \dontrun{
#' library(GPareto)
#' library(DiceOptim)
#' library(lhs)
#'
#' d <- 2
#' n <- 10*d
#' N <- 5*n
#' budget <- 500
#'
#' ftest <- function(x){
#'   f <- P1(x)[,1]
#'   v <- sqrt(P2(x)[,1]^2)
#'   n <- length(f)
#'   return(rnorm(n = n, mean = f, sd = sqrt(v)))
#' }
#'
#' ngrid <- 51
#' Xgrid <- as.matrix(expand.grid(seq(0,1,length.out = ngrid), seq(0,1,length.out = ngrid)))
#' Ygrid <- P1(Xgrid)
#' Ygrid[,2] <- sqrt(P2(Xgrid)[,1]^2)
#' x1 <- c(0.9616520, 0.15); x2 <- c(0.1238946, 0.8166644); x3 <- c(0.5427730, 0.15)
#' fstar <- 0.3978874
#'
#' par(mfrow = c(1, 2))
#' contour(matrix(Ygrid[,1], ngrid), nlevels = 21)
#' points(rbind(t(x1), t(x2), t(x3)), pch=20, col="red")
#' contour(matrix(sqrt(Ygrid[,2]^2), ngrid), nlevels = 21)
#' points(rbind(t(x1), t(x2), t(x3)), pch=20, col="red")
#' par(mfrow = c(1, 1))
#'
#' X0 <- maximinLHS(n, d)
#'
#' X0 <- X0[sample(1:n, size = N, replace = TRUE),]
#' Y0 <- ftest(X0)
#' mod <- mleHetGP(X0, Y0, covtype = "Matern5_2", known = list(beta0 = 0))
#' opt <- qEI_loop_noisy(X0, Y0, mod, q = 10, nrep = 1, fun = ftest, budget = budget,
#'   lower = rep(0, d), upper = rep(1, d))
#' est <- predict(opt$model, opt$model$X0)$mean
#' xbest <- opt$model$X0[which.min(est),,drop=FALSE]
#' par(mfrow = c(1, 2))
#' contour(matrix(Ygrid[,1], ngrid), nlevels = 21)
#' points(opt$model$X0, col = 4, pch = 20, cex = opt$model$mult/10)
#' points(rbind(t(x1), t(x2), t(x3)), pch=20, col="red")
#' points(xbest, col = "pink", pch = 15)
#' contour(matrix(sqrt(Ygrid[,2]^2), ngrid), nlevels = 21)
#' points(rbind(t(x1), t(x2), t(x3)), pch=20, col="red")
#' points(opt$model$X0, col = 4, pch = 20, cex = opt$model$mult/10)
#' points(xbest, col = "pink", pch = 15)
#' par(mfrow = c(1, 1))
#' }
qEI_loop_noisy <- function(X0, Y0, model, q, nrep=1, fun, budget, lower, upper, control = NULL,
                           type = c("fastqEI")){
  d <- ncol(X0)
  type <- match.arg(type)
  if(is.null(control)) control <- list()
  if(is.null(control$nunif)) control$nunif <- 100*d # initial candidate points
  if(is.null(control$ncb)) control$ncb <- 100*d # initial candidate batches
  if(is.null(control$pop)) control$pop <- max(50, floor(25+2*sqrt(d))) # population size for pso
  if(is.null(control$gen)) control$gen <- 100 # max iteration for optim call
  if(is.null(control$maxit)) control$maxit <- 50 # max iteration for optim call
  if(is.null(control$trackbest)) control$trackbest <- TRUE
  if(is.null(control$maxtime)) control$maxtime <- Inf
  if(is(model, "hetGP")) modfun <- mleHetGP else modfun <- mleHomGP

  curtime <- Sys.time() # Inital time
  timings <- 0 # Store times
  nuniq <- NULL # Track number of unique designs over time

  if(control$trackbest){
    Xbests <- X0[which.min(Y0),,drop = F]
    Ybests <- min(Y0)
  } else{
    Xbests <- Ybests <- NULL
  }


  while(nrow(X0) < budget && timings[length(timings)] < control$maxtime){
    if(nrow(X0) %% 25 == 0) print(nrow(X0))
    if(budget - nrow(X0) < q) q <- budget - nrow(X0) # To stay within budget limits
    Xs <- matrix(runif(control$nunif * d), control$nunif) %*% diag(upper - lower) + matrix(lower, control$nunif, d, byrow = TRUE)
    tmp <- predict(model, model$X0)$mean
    cst <- min(tmp)

    # Add few samples around current mean for exploitation
    spartan <- pmin(upper, pmax(lower, X0[which.min(tmp),] + rnorm(d*q, sd = 0.05)))
    spartan <- matrix(spartan, q, byrow = TRUE)
    Xs <- rbind(Xs, spartan)

    # Add existing designs to favor replication
    Xs <- unique(rbind(Xs, X0))

    EIs <- apply(Xs, 1, crit_EI, cst = cst, model = model)

    solEI <- try(optim(Xs[which.max(EIs),], fn = crit_EI, gr = deriv_crit_EI, model = model, cst = cst,
                   lower = lower, upper = upper, method = "L-BFGS-B", control = list(fnscale = -1)))
    if(is(solEI, "try-error")){
      solEI <- list(par = Xs[which.max(EIs),,drop=F], value = max(EIs))
    }
    Xs <- rbind(Xs, solEI$par)
    EIs <- c(EIs, solEI$value)
    if(sum(EIs > 1e-8) < q) EIs <- EIs + 1e-8  # In case the search failed

    Xbcands <- array(NA, dim = c(control$ncb, q, d))
    for(i in 1:control$ncb) Xbcands[i,,] <- Xs[sample(1:(nrow(Xs)), q, prob = pmax(0, EIs)),]

    if(type == "fastqEI"){
      qEIf <- crit_qEI
      qEIg <- NULL
    }

    # More robust versions
    qEI2 <- function(x, ...){
      tmp <- try(qEIf(matrix(x, q), ...), silent = TRUE)
      if(is.nan(tmp)) return(-1)
      if(is(tmp, "try-error")) return(-1)
      return(tmp)
    }

    qEI_grid <- apply(Xbcands, 1, qEI2, model = model, cst = cst)

    Xq <- Xbcands[which.max(qEI_grid),,]

    oGPO <- try(optim(as.vector(Xq), qEI2, gr = qEIg,
                      model = model, cst = cst,
                      lower = lower, upper = upper, method = "L-BFGS-B",
                      control = list(fnscale = -1, maxit = control$maxit)))

    sol2 <- try(psoptim(as.vector(Xq), qEI2, model = model, cst = cst,
                        lower = lower, upper = upper,
                        control = list(fnscale = -1, s = control$pop, maxit = control$gen)))
    if(is(sol2,"try-error") && is(oGPO,"try-error")){
      sds <- predict(model, Xs, type = "UK", light.return = TRUE)$sd
      Xnew <- Xs[order(sds, decreasing = TRUE)[1:q],,drop = FALSE]
      print("Optimisation failed, took max variance")
    } else {
      if(is(sol2,"try-error")){
        Xnew <- matrix(oGPO$par, q)
      } else {
        if(is(oGPO,"try-error")){
          Xnew <- matrix(sol2$par, q)
        }else{
          if(-sol2$value > oGPO$value){
            Xnew <- matrix(sol2$par, q)
          }else{
            Xnew <- matrix(oGPO$par, q)
          }
        }
      }
    }

    # Replicate?
    if(nrep > 1) Xnew <- Xnew[rep(1:nrow(Xnew), times = nrep),,drop = FALSE]

    Ynew <- apply(Xnew, 1, fun)

    X0 <- rbind(X0, Xnew)
    Y0 <- c(Y0, Ynew)

    # model update
    new.model <- try(modfun(X = X0, Z = Y0, covtype = model$covtype,
                            known = model$used_args$known, lower = model$used_args$lower, upper = model$used_args$upper,
                            noiseControl = model$used_args$noiseControl, settings = model$used_args$settings),
                     silent = TRUE)
    if(is(new.model,"try-error")){
      new.model <- try(update(model, Xnew = Xnew, Znew = Ynew, ginit = model$g * 1.01),
                       silent = TRUE)
    }

    if(is(new.model,"try-error")) break else model <- new.model
    if(control$trackbest){
      ps <- predict(model, model$X0)$mean
      Xbests <- rbind(Xbests, model$X0[which.min(ps),])
      Ybests <- c(Ybests, ps[which.min(ps)])
    }
    timings <- c(timings, difftime(Sys.time(), curtime, units = "sec"))
    curtime <- Sys.time()
    nuniq <- c(nuniq, nrow(model$X0))

  }
  return(list(par = X0, value = Y0, model = model, membest = Xbests, estbest = Ybests, timings = timings, nuniq = nuniq))
}


#' BO loop with qTS (for reference), with hetGP
#' @param X0,Y0,model initial design matrix, responses and model
#' @param q batch size
#' @param nrep number of replicates at the q points
#' @param fun test function to minimize
#' @param budget optimization budget
#' @param lower,upper domain bounds
#' @param control list
#' @import hetGP
#' @return  A list with components:
#' \itemize{
#' \item \code{par}: all points evaluated,
#' \item \code{value}: the matrix of objective values at the points given in \code{par},
#' \item \code{model}: a list of objects of class \code{\link[DiceKriging]{km}}, corresponding to the last kriging models fitted.
#' \item \code{membest}: a matrix of best estimated design at each iteration.
#' \item \code{estbest}: corresponding predicted mean values.
#' }
#' @export
#' @examples
#' \dontrun{
#' library(GPareto)
#' library(DiceOptim)
#' library(lhs)
#'
#' d <- 2
#' n <- 10*d
#' N <- 5*n
#' budget <- 500
#'
#' ftest <- function(x){
#'   f <- P1(x)[,1]
#'   v <- sqrt(P2(x)[,1]^2)
#'   n <- length(f)
#'   return(rnorm(n = n, mean = f, sd = sqrt(v)))
#' }
#'
#' ngrid <- 51
#' Xgrid <- as.matrix(expand.grid(seq(0,1,length.out = ngrid), seq(0,1,length.out = ngrid)))
#' Ygrid <- P1(Xgrid)
#' Ygrid[,2] <- sqrt(P2(Xgrid)[,1]^2)
#' x1 <- c(0.9616520, 0.15); x2 <- c(0.1238946, 0.8166644); x3 <- c(0.5427730, 0.15)
#' fstar <- 0.3978874
#'
#' par(mfrow = c(1, 2))
#' contour(matrix(Ygrid[,1], ngrid), nlevels = 21)
#' points(rbind(t(x1), t(x2), t(x3)), pch=20, col="red")
#' contour(matrix(sqrt(Ygrid[,2]^2), ngrid), nlevels = 21)
#' points(rbind(t(x1), t(x2), t(x3)), pch=20, col="red")
#' par(mfrow = c(1, 1))
#'
#' X0 <- maximinLHS(n, d)
#'
#' X0 <- X0[sample(1:n, size = N, replace = TRUE),]
#' Y0 <- ftest(X0)
#' mod <- mleHetGP(X0, Y0, covtype = "Matern5_2", known = list(beta0 = 0))
#' opt <- qTS_loop_noisy(X0, Y0, mod, q = 10, nrep = 1, fun = ftest, budget = budget,
#'   lower = rep(0, d), upper = rep(1, d))
#' est <- predict(opt$model, opt$model$X0)$mean
#' xbest <- opt$model$X0[which.min(est),,drop=FALSE]
#' par(mfrow = c(1, 2))
#' contour(matrix(Ygrid[,1], ngrid), nlevels = 21)
#' points(opt$model$X0, col = 4, pch = 20, cex = opt$model$mult/10)
#' points(rbind(t(x1), t(x2), t(x3)), pch=20, col="red")
#' points(xbest, col = "pink", pch = 15)
#' contour(matrix(sqrt(Ygrid[,2]^2), ngrid), nlevels = 21)
#' points(rbind(t(x1), t(x2), t(x3)), pch=20, col="red")
#' points(opt$model$X0, col = 4, pch = 20, cex = opt$model$mult/10)
#' points(xbest, col = "pink", pch = 15)
#' par(mfrow = c(1, 1))
#' }
qTS_loop_noisy <- function(X0, Y0, model, q, nrep=1, fun, budget, lower, upper, control = NULL){
  d <- ncol(X0)
  if(is.null(control)) control <- list()
  if(is.null(control$ncb)) control$ncb <- 200*d # initial candidate batches
  if(is.null(control$trackbest)) control$trackbest <- TRUE
  if(is.null(control$maxtime)) control$maxtime <- Inf
  if(is(model, "hetGP")) modfun <- mleHetGP else modfun <- mleHomGP

  curtime <- Sys.time() # Inital time
  timings <- 0 # Store times
  nuniq <- NULL # Track number of unique designs over time

  if(control$trackbest){
    Xbests <- X0[which.min(Y0),,drop = F]
    Ybests <- min(Y0)
  } else{
    Xbests <- Ybests <- NULL
  }


  while(nrow(X0) < budget && timings[length(timings)] < control$maxtime){
    if(nrow(X0) %% 25 == 0) print(nrow(X0))
    if(budget - nrow(X0) < q) q <- budget - nrow(X0) # To stay within budget limits

    Xnew <- matrix(NA, q, d)
    for(i in 1:q){
      Xu <- matrix(runif(control$ncb * d), control$ncb) %*% diag(upper - lower) + matrix(lower, control$ncb, d, byrow = TRUE)
      pTS <- predict(model, x = Xu, xprime = Xu)
      simTs <- try(MASS::mvrnorm(n = 1, mu = pTS$mean, Sigma = pTS$cov + diag(sqrt(.Machine$double.eps)*d, control$ncb)))
      if(is(simTs, "try-error")) simTs <- runif(control$ncb) # select a random design

      Xnew[i,] <- Xu[which.min(simTs),]
    }

    # Replicate?
    if(nrep > 1) Xnew <- Xnew[rep(1:nrow(Xnew), times = nrep),,drop = FALSE]

    Ynew <- apply(Xnew, 1, fun)

    X0 <- rbind(X0, Xnew)
    Y0 <- c(Y0, Ynew)

    # model update
    new.model <- try(modfun(X = X0, Z = Y0, covtype = model$covtype,
                            known = model$used_args$known, lower = model$used_args$lower, upper = model$used_args$upper,
                            noiseControl = model$used_args$noiseControl, settings = model$used_args$settings),
                     silent = TRUE)
    if(is(new.model,"try-error")){
      new.model <- try(update(model, Xnew = Xnew, Znew = Ynew, ginit = model$g * 1.01),
                       silent = TRUE)
    }

    if(is(new.model,"try-error")) break else model <- new.model
    if(control$trackbest){
      ps <- predict(model, model$X0)$mean
      Xbests <- rbind(Xbests, model$X0[which.min(ps),])
      Ybests <- c(Ybests, ps[which.min(ps)])
    }
    timings <- c(timings, difftime(Sys.time(), curtime, units = "sec"))
    curtime <- Sys.time()
    nuniq <- c(nuniq, nrow(model$X0))

  }
  return(list(par = X0, value = Y0, model = model, membest = Xbests, estbest = Ybests, timings = timings, nuniq = nuniq))
}


#' Portfolio based batch EI (noisy version)
#' @param X0,Y0,model initial design matrix, responses and model
#' @param q batch size
#' @param fun test function to minimize
#' @param budget optimization budget
#' @param lower,upper domain bounds
#' @param control list
#' @importFrom mco nsga2
#' @importFrom stats cov2cor optim runif pnorm rnorm
#' @import DiceKriging
#' @importFrom emoa is_dominated
#' @importFrom pso psoptim
#' @return  A list with components:
#' \itemize{
#' \item \code{par}: all points evaluated,
#' \item \code{value}: the matrix of objective values at the points given in \code{par},
#' \item \code{model}: a list of objects of class \code{\link[DiceKriging]{km}}, corresponding to the last kriging models fitted.
#' \item \code{membest}: a matrix of best estimated design at each iteration.
#' \item \code{estbest}: corresponding predicted mean values.
#' }
#' @export
#' @examples
#' \dontrun{
#' library(GPareto)
#' library(DiceOptim)
#' library(lhs)
#'
#' d <- 2
#' n <- 10*d
#' N <- 5*n
#' budget <- 500
#'
#' ftest <- function(x){
#'   f <- P1(x)[,1]
#'   v <- sqrt(P2(x)[,1]^2)
#'   n <- length(f)
#'   return(rnorm(n = n, mean = f, sd = v))
#' }
#'
#' ngrid <- 51
#' Xgrid <- as.matrix(expand.grid(seq(0,1,length.out = ngrid), seq(0,1,length.out = ngrid)))
#' Ygrid <- P1(Xgrid)
#' Ygrid[,2] <- sqrt(P2(Xgrid)[,1]^2)
#' x1 <- c(0.9616520, 0.15); x2 <- c(0.1238946, 0.8166644); x3 <- c(0.5427730, 0.15)
#' fstar <- 0.3978874
#'
#' par(mfrow = c(1, 2))
#' contour(matrix(Ygrid[,1], ngrid), nlevels = 21)
#' points(rbind(t(x1), t(x2), t(x3)), pch=20, col="red")
#' contour(matrix(sqrt(Ygrid[,2]^2), ngrid), nlevels = 21)
#' points(rbind(t(x1), t(x2), t(x3)), pch=20, col="red")
#' par(mfrow = c(1, 1))
#'
#' X0 <- maximinLHS(n, d)
#'
#' X0 <- X0[sample(1:n, size = N, replace = TRUE),]
#' Y0 <- ftest(X0)
#' mod <- mleHetGP(X0, Y0, covtype = "Matern5_2", known = list(beta0 = 0))
#' opt <- qHSRI_loop_noisy(X0, Y0, mod, q = 10, fun = ftest, budget = budget,
#'   lower = rep(0, d), upper = rep(1, d), control = list(plot = TRUE))
#' est <- predict(opt$model, opt$model$X0)$mean
#' xbest <- opt$model$X0[which.min(est),,drop=FALSE]
#' preds <- predict(opt$model, Xgrid)
#' par(mfrow = c(2, 2))
#' contour(matrix(preds$mean, ngrid), levels = c(1, seq(0,300,10)))
#' points(opt$model$X0, col = 4, pch = 20, cex = opt$model$mult/10)
#' contour(matrix(sqrt(preds$nugs), ngrid), nlevels = 21)
#' points(opt$model$X0, col = 4, pch = 20, cex = opt$model$mult/10)
#' contour(matrix(Ygrid[,1], ngrid), levels = c(1, seq(0,300,10)))
#' points(opt$model$X0, col = 4, pch = 20, cex = opt$model$mult/10)
#' points(rbind(t(x1), t(x2), t(x3)), pch=20, col="red")
#' points(xbest, col = "pink", pch = 15)
#' contour(matrix(sqrt(Ygrid[,2]^2), ngrid), nlevels = 21)
#' points(rbind(t(x1), t(x2), t(x3)), pch=20, col="red")
#' points(opt$model$X0, col = 4, pch = 20, cex = opt$model$mult/10)
#' points(xbest, col = "pink", pch = 15)
#' par(mfrow = c(1, 1))
#' }
qHSRI_loop_noisy <- function(X0, Y0, model, q, fun, budget, lower, upper, control = NULL){
  d <- ncol(X0)
  if(is.null(control)) control <- list()
  if(is.null(control$nunif)) control$nunif <- 100*d # initial candidate points
  if(is.null(control$pop)) control$pop <- max(300, floor(50+2*sqrt(d))) # population size for nsga
  if(is.null(control$gen)) control$gen <- 100 # max iteration for pso
  if(is.null(control$plot)) control$plot <- FALSE
  if(is.null(control$trace)) control$trace <- TRUE
  if(is.null(control$minPI)) control$minPI <- 1/3 # Minimum probability of improvement considered
  if(is.null(control$extendper)) control$extendper <- 0.2 # To define the refPoint as in GPareto
  if(is.null(control$trackbest)) control$trackbest <- TRUE
  if(is.null(control$tol_dist)) control$tol_dist <- 1e-2 # Minimal distance to an existing design
  if(is.null(control$tol_bdist)) control$tol_bdist <- 5e-2 # Minimal distance to a design in the batch
  if(is.null(control$max_rep)) control$max_rep <- 1e2 # Maximal degree of replication for a given design
  if(is.null(control$max_brep)) control$max_brep <- q # Maximal degree of replication per batch point
  if(is.null(control$maxtime)) control$maxtime <- Inf
  if(is.null(control$Gupta2018)) control$Gupta2018 <- FALSE
  if(control$Gupta2018 && control$minPI > 0) stop("The Gupta et al. method should use minPI = 0.")

  curtime <- Sys.time() # Inital time
  timings <- 0 # Store times
  nuniq <- NULL # Track number of unique designs over time
  modelfittimes <- model$time
  eval_times <- NULL

  if(is(model, "hetGP")) modfun <- mleHetGP else modfun <- mleHomGP

  if(control$trackbest){
    Xbests <- X0[which.min(Y0),,drop = F]
    Ybests <- min(Y0)
  }  else {
    Xbests <- Ybests <- NULL
  }

  Xs_old <- NULL # To store candidate points over iterations

  while(nrow(X0) < budget && timings[length(timings)] < control$maxtime){
    if(nrow(X0) %% 25 == 0) print(nrow(X0))
    if(budget - nrow(X0) < q) q <- budget - nrow(X0) # To stay within budget limits
    Xs <- rbind(Xs_old,
                matrix(runif(control$nunif * d), control$nunif) %*% diag(upper - lower) + matrix(lower, control$nunif, d, byrow = TRUE))
    tmp <- predict(model, model$X0)$mean
    cst <- min(tmp)

    # Add few samples around current mean for exploitation
    spartan <- pmin(upper, pmax(lower, X0[which.min(tmp),] + rnorm(d*q, sd = 0.05)))
    spartan <- matrix(spartan, q, byrow = TRUE)
    Xs <- rbind(Xs, spartan)

    # Add existing designs to favor replication
    Xs <- unique(rbind(Xs, X0))

    # Add best EI point to alternatives
    EIs <- apply(Xs, 1, crit_EI, cst = cst, model = model)

    solEI <- optim(Xs[which.max(EIs),], fn = crit_EI, gr = deriv_crit_EI, model = model, cst = cst,
                   lower = lower, upper = upper, method = "L-BFGS-B", control = list(fnscale = -1))
    Xs <- rbind(Xs, solEI$par)

    # Find full PF
    fn <- function(x, model){
      ps <- predict(model, x)
      return(rbind(ps$mean, -sqrt(ps$sd2)))
    }

    solNS <- nsga2(fn = fn, idim = d, odim = 2, lower.bounds = lower, upper.bounds = upper, model = model,
                   popsize = control$pop, generations = control$gen, vectorized = TRUE)

    Xs <- rbind(Xs, solNS$par)
    rs <- t(fn(Xs, model = model))

    if(control$plot && nrow(X0) %% 25 == 0){
      if(d == 2){
        Xgrid <- as.matrix(expand.grid(seq(0,1,,51), seq(0,1,,51)))
        EIs <- apply(Xgrid, 1, crit_EI, model = model, cst = cst)
        filled.contour(matrix(EIs, 51), plot.axes = {axis(1);axis(2);
          points(solNS$par); points(model$X0, col = "blue", pch = 15)})
        Sys.sleep(1)
      }
      Xsp <- Xs
    }

    ids <- is_dominated(t(rs))
    Xs <- Xs[!ids,, drop = FALSE]
    rs <- rs[!ids,, drop = FALSE]

    # Keep some of the Xs for next round, but not too many
    if(nrow(Xs) > control$pop) Xs_old <- Xs[sample(1:nrow(Xs), size = control$pop),, drop = F] else Xs_old <- Xs

    # Filter point based on PI
    pps <- predict(model, Xs)
    Pis <- pnorm((cst-pps$mean)/sqrt(pps$sd2))
    ids2 <- which(Pis > control$minPI)

    if(length(ids2) < q && nrow(rs) >=q){
      if(control$trace) print("Not enough diversity (< q) in selected part of the PF, consider increasing pop or decrease minPI")
      Xs <- Xs[order(rs[,1])[1:q],,drop = FALSE]
      rs <- rs[order(rs[,1])[1:q],,drop = FALSE]
    }else{
      Xs <- Xs[ids2,,drop = FALSE]
      rs <- rs[ids2,,drop = FALSE]
    }

    # # Now compute variance reduction as additional objective
    vareds <- sqrt(apply(Xs, 1, vared, model = model))
    rs <- cbind(rs, -vareds)

    if(is.null(control$l)) l <- apply(rs, 2, min) else l <- control$l
    if(is.null(control$u)) u <- apply(rs, 2, max) else u <- control$u
    ul <- (u - l) # Extend both since there is the option to replicate
    if(is.null(control$u)) u <- u + control$extendper * ul
    if(is.null(control$l)) l <- l - control$extendper * ul

    if(control$Gupta2018){
      tmp <- rep(0, nrow(rs))
      tmp[sample(x = 1:nrow(rs), size = q, replace = FALSE)] <- 1/q
      res <- list(par = tmp)
      res$par <- res$par / sum(res$par)
    }else{
      res <- try(hyperSharpeMax(A = (rs - matrix(l, nrow = nrow(rs), ncol = ncol(rs), byrow = T)) %*% diag(1/(u-l)),
                                l = rep(0, length(l)), u = rep(1, length(l))))
    }
    if(is(res, "try-error")){
      print("Problem with Sharpe ratio")
      res <- list(par = c(rep(1/min(q, nrow(rs)), min(q, nrow(rs))),
                          rep(0, max(0, nrow(rs) - q))))
    }

    # Specific allocation for the noisy case
    if(control$Gupta2018){
      ids_new <- order(res$par, decreasing = TRUE)[1:(q-1)] # add EI solution
      Xnew <- rbind(Xs[ids_new,,drop = FALSE], solEI$par)
    }else{
      ids_new <- allocq_c(res$par, q - 1, mr = rep(control$max_brep, length(res$par)))
      ids_new[which.min(rs[,1])] <- ids_new[which.min(rs[,1])] + 1
      ids_new <- rep(1:length(ids_new), times = ids_new)
      Xnew <- Xs[ids_new,,drop = FALSE]
    }


    # Force replication if too close to existing design
    if(control$tol_dist > 0){
      for(i in 1:q) {
        dis <- sqrt(hetGP:::distance_cpp(Xnew[i,,drop = F], model$X0))
        mindis <- which.min(dis)
        if(dis[mindis] < control$tol_dist & model$mult[mindis] < control$max_rep)
          Xnew[i,] <- model$X0[mindis,]
      }
    }
    # Same between batch points
    if(control$tol_bdist > 0){
      for(i in 2:q){
        dis <- sqrt(hetGP:::distance_cpp(Xnew[i,,drop = F], Xnew[1:(i-1),,drop = F]))
        mindis <- which.min(dis)
        if(dis[mindis] < control$tol_bdist & dis[mindis] > 0 & sum(dis == 0) < control$max_brep)
          Xnew[i,] <- Xnew[mindis,]
      }
    }
    ttmp <- Sys.time()
    Ynew <- apply(Xnew, 1, fun)
    eval_times <- c(eval_times, difftime(Sys.time(), ttmp, units = "sec"))

    if(control$plot && nrow(X0) %% 25 == 0){
      Ysp <- t(fn(rbind(Xsp, model$X0, Xnew, solEI$par), model))
      Ysp <- cbind(Ysp, - sqrt(apply(rbind(Xsp, model$X0, Xnew, solEI$par), 1, vared, model = model)))
      Ysp <- rbind(Ysp, l, u)
      pps <- predict(model, rbind(Xsp, model$X0, Xnew, solEI$par))
      Pis <- pnorm((cst-pps$mean)/sqrt(pps$sd2))
      cols <- ifelse(Pis > control$minPI, "black", "gray")
      cols[(nrow(Ysp) - 1):nrow(Ysp)] <- "red"
      cols[(nrow(Xsp) + 1):(nrow(Xsp) + nrow(model$X0))] <- "blue"
      cols[nrow(Ysp) - 3] <- "cyan"
      cols[(nrow(Xsp) + nrow(model$X0) + 1):(nrow(Ysp) - 4)] <- "orange"
      pchs <- rep(1, nrow(Ysp))
      pchs[(nrow(Ysp) - 1):nrow(Ysp)] <- 20
      pchs[(nrow(Xsp) + 1):(nrow(Xsp) + nrow(model$X0))] <- 3
      pchs[nrow(Ysp) - 3] <- 17
      pchs[(nrow(Xsp) + nrow(model$X0) + 1):(nrow(Ysp) - 4)] <- 15
      pairs(Ysp, col = cols, pch = pchs)
    }


    X0 <- rbind(X0, Xnew)
    Y0 <- c(Y0, Ynew)

    # model update
    new.model <- try(modfun(X = X0, Z = Y0, covtype = model$covtype,
                            known = model$used_args$known, lower = model$used_args$lower, upper = model$used_args$upper,
                            noiseControl = model$used_args$noiseControl, settings = model$used_args$settings),
                     silent = TRUE)
    if(is(new.model,"try-error")){
      new.model <- try(update(model, Xnew = Xnew, Znew = Ynew, ginit = model$g * 1.01),
                       silent = TRUE)
    }
    modelfittimes <- c(modelfittimes, new.model$time)

    if(is(new.model,"try-error")) break else model <- new.model

    if(control$trackbest){
      ps <- predict(model, model$X0)$mean
      Xbests <- rbind(Xbests, model$X0[which.min(ps),])
      Ybests <- c(Ybests, ps[which.min(ps)])
    }
    timings <- c(timings, difftime(Sys.time(), curtime, units = "sec"))
    curtime <- Sys.time()
    nuniq <- c(nuniq, nrow(model$X0))
  }
  return(list(par = X0, value = Y0, model = model, membest = Xbests, estbest = Ybests, timings = timings, nuniq = nuniq,
              modelfittimes = modelfittimes, eval_times = eval_times))

}

# #' Portfolio based batch EI
# #' @param X0,Y0,model initial design matrix, responses and model
# #' @param q batch size
# #' @param fun test function to minimize
# #' @param budget optimization budget
# #' @param lower,upper domain bounds
# #' @param control list
# #' @importFrom mco nsga2
# #' @importFrom stats cov2cor optim runif pnorm rnorm
# #' @import DiceKriging
# #' @importFrom emoa is_dominated
# #' @importFrom pso psoptim
# #' @return  A list with components:
# #' \itemize{
# #' \item{\code{par}}{: all points evaluated,}
# #' \item{\code{value}}{: the matrix of objective values at the points given in \code{par},}
# #' \item{\code{model}}{: a list of objects of class \code{\link[DiceKriging]{km}}, corresponding to the last kriging models fitted.}
# #' \item{\code{membest}: a matrix of best estimated design at each iteration.}
# #' \item{\code{estbest}: corresponding predicted mean values.}
# #' }
# #' @export
# #' @examples
# #' \dontrun{
# #' library(GPareto)
# #' library(DiceOptim)
# #' library(lhs)
# #'
# #' set.seed(42)
# #'
# #' case <- 1
# #' if(case == 1){
# #'  d <- 2
# #'  budget <- 500
# #'  q <- 10
# #'
# #'  ftest <- function(x){
# #'    f <- P1(x)[,1]
# #'    v <- sqrt(P2(x)[,1]^2)
# #'    n <- length(f)
# #'    return(rnorm(n = n, mean = f, sd = v))
# #'  }
# #'
# #'  ngrid <- 51
# #'  Xgrid <- as.matrix(expand.grid(seq(0,1,length.out = ngrid), seq(0,1,length.out = ngrid)))
# #'  Ygrid <- P1(Xgrid)
# #'  Ygrid[,2] <- sqrt(P2(Xgrid)[,1]^2)
# #'  x1 <- c(0.9616520, 0.15); x2 <- c(0.1238946, 0.8166644); x3 <- c(0.5427730, 0.15)
# #'  fstar <- 0.3978874
# #'
# #'  par(mfrow = c(1, 2))
# #'  contour(matrix(Ygrid[,1], ngrid), nlevels = 21)
# #'  points(rbind(t(x1), t(x2), t(x3)), pch=20, col="red")
# #'  contour(matrix(sqrt(Ygrid[,2]^2), ngrid), nlevels = 21)
# #'  points(rbind(t(x1), t(x2), t(x3)), pch=20, col="red")
# #'  par(mfrow = c(1, 1))
# #' }
# #'
# #' if(case == 2){
# #'     d <- 6
# #'     budget <- 1000
# #'     q <- 25
# #'     ftest <- function(x){
# #'      if(is.null(dim(x))) x <- matrix(x, 1)
# #'      f <- apply(x, 1, repeatedHartman6)
# #'      s <- (abs(apply(x, 1, repeatedHartman3)))
# #'      n <- length(f)
# #'      return(rnorm(n = n, mean = f, sd = s))
# #'     }
# #'     fstar <- -3.322368
# #' }
# #'
# #'  n <- 5*d
# #'  N <- 5*n
# #'
# #' X0 <- maximinLHS(n, d)
# #'
# #' X0 <- X0[sample(1:n, size = N, replace = TRUE),]
# #' Y0 <- ftest(X0)
# #' mod <- mleHetGP(X0, Y0, covtype = "Matern5_2", known = list(beta0 = 0))
# #' opt <- qHSRI_loop_noisy_mm(X0, Y0, mod, q = q, fun = ftest, budget = budget,
# #'   lower = rep(0, d), upper = rep(1, d), control = list(plot = TRUE))
# #' est <- predict(opt$model, opt$model$X0)$mean
# #' xbest <- opt$model$X0[which.min(est),,drop=FALSE]
# #'
# #' if(case == 1){
# #'   preds <- predict(opt$model, Xgrid)
# #'   par(mfrow = c(2, 2))
# #'   contour(matrix(preds$mean, ngrid), levels = c(1, seq(0,300,10)))
# #'   points(opt$model$X0, col = 4, pch = 20, cex = opt$model$mult/10)
# #'   contour(matrix(sqrt(preds$nugs), ngrid), nlevels = 21)
# #'   points(opt$model$X0, col = 4, pch = 20, cex = opt$model$mult/10)
# #'   contour(matrix(Ygrid[,1], ngrid), levels = c(1, seq(0,300,10)))
# #'   points(opt$model$X0, col = 4, pch = 20, cex = opt$model$mult/10)
# #'   points(rbind(t(x1), t(x2), t(x3)), pch=20, col="red")
# #'   points(xbest, col = "pink", pch = 15)
# #'   contour(matrix(sqrt(Ygrid[,2]^2), ngrid), nlevels = 21)
# #'   points(rbind(t(x1), t(x2), t(x3)), pch=20, col="red")
# #'   points(opt$model$X0, col = 4, pch = 20, cex = opt$model$mult/10)
# #'   points(xbest, col = "pink", pch = 15)
# #'   par(mfrow = c(1, 1))
# #' }
# #' if(case == 2){
# #'    plot(apply(opt$membest, 1, hartman6))
# #'    lines(opt$estbest)
# #' }
# #'}
# qHSRI_loop_noisy_mm <- function(X0, Y0, model, q, fun, budget, lower, upper, control = NULL){
#   d <- ncol(X0)
#   if(is.null(control)) control <- list()
#   if(is.null(control$nunif)) control$nunif <- 100*d # initial candidate points
#   if(is.null(control$pop)) control$pop <- max(300, floor(50+2*sqrt(d))) # population size for nsga
#   if(is.null(control$gen)) control$gen <- 100 # max iteration for pso
#   if(is.null(control$plot)) control$plot <- FALSE
#   if(is.null(control$trace)) control$trace <- TRUE
#   if(is.null(control$minPI)) control$minPI <- 0.01 # Minimum probability of improvement considered
#   if(is.null(control$extendper)) control$extendper <- 0.2 # To define the refPoint as in GPareto
#   if(is.null(control$trackbest)) control$trackbest <- TRUE
#   if(is.null(control$tol_dist)) control$tol_dist <- 1e-2 # Minimal distance to an existing design
#   if(is.null(control$tol_bdist)) control$tol_bdist <- 5e-2 * sqrt(d) # Minimal distance to a design in the batch
#   if(is.null(control$max_rep)) control$max_rep <- 1e2 # Maximal degree of replication for a given design
#   #  if(is.null(control$max_brep)) control$max_brep <- round(q/5) # Maximal degree of replication per batch point
#   if(is.null(control$vredthres)) control$vredthres <- 0.1 # Threshold on variance reduction to trigger additional check (i.e., if variance reduction < 10%)
#   if(is.null(control$forcemin)) control$forcemin <- TRUE # Force adding the existing design with smallest mean (estimated minimum)
#   if(is.null(control$maxtime)) control$maxtime <- Inf
#
#   curtime <- Sys.time() # Inital time
#   timings <- 0 # Store times
#   nuniq <- NULL # Track number of unique designs over time
#
#   if(class(model) == "hetGP") modfun <- mleHetGP else modfun <- mleHomGP
#
#   if(control$trackbest){
#     Xbests <- X0[which.min(Y0),,drop = F]
#     Ybests <- min(Y0)
#   }  else {
#     Xbests <- Ybests <- NULL
#   }
#
#   Xs_old <- NULL # To store candidate points over iterations
#
#   while(nrow(X0) < budget && timings[length(timings)] < control$maxtime){
#     if(nrow(X0) %% 25 == 0) print(nrow(X0))
#
#     if(budget - nrow(X0) < q) q <- budget - nrow(X0) # To stay within budget limits
#     Xs <- rbind(Xs_old,
#                 matrix(runif(control$nunif * d), control$nunif) %*% diag(upper - lower) + matrix(lower, control$nunif, d, byrow = TRUE))
#     tmp <- predict(model, model$X0)$mean
#     id_best_force <- which.min(tmp)
#     cst <- min(tmp)
#
#     # Add few samples around current mean for exploitation
#     spartan <- pmin(upper, pmax(lower, X0[which.min(tmp),] + rnorm(d*q, sd = 0.05)))
#     spartan <- matrix(spartan, q, byrow = TRUE)
#     Xs <- rbind(Xs, spartan)
#
#     # Add existing designs to favor replication
#     Xs <- unique(rbind(Xs, X0))
#
#     # Add best EI point to alternatives
#     EIs <- apply(Xs, 1, crit_EI, cst = cst, model = model)
#
#     solEI <- optim(Xs[which.max(EIs),], fn = crit_EI, gr = deriv_crit_EI, model = model, cst = cst,
#                    lower = lower, upper = upper, method = "L-BFGS-B", control = list(fnscale = -1))
#     Xs <- rbind(Xs, solEI$par)
#
#     # Find full PF
#     fn <- function(x, model){
#       ps <- predict(model, x)
#       return(rbind(ps$mean, -sqrt(ps$sd2)))
#     }
#
#     solNS <- nsga2(fn = fn, idim = d, odim = 2, lower.bounds = lower, upper.bounds = upper, model = model,
#                    popsize = control$pop, generations = control$gen, vectorized = TRUE)
#
#     Xs <- rbind(Xs, solNS$par)
#     rs <- t(fn(Xs, model = model))
#
#     if(control$plot && nrow(X0) %% 25 == 0){
#       if(d == 2){
#         Xgrid <- as.matrix(expand.grid(seq(0,1,,51), seq(0,1,,51)))
#         EIs <- apply(Xgrid, 1, crit_EI, model = model, cst = cst)
#         filled.contour(matrix(EIs, 51), plot.axes = {axis(1);axis(2);
#           points(solNS$par); points(model$X0, col = "blue", pch = 15)})
#         Sys.sleep(1)
#       }
#       Xsp <- Xs
#     }
#
#     ids <- is_dominated(t(rs))
#     Xs <- Xs[!ids,, drop = FALSE]
#     rs <- rs[!ids,, drop = FALSE]
#
#     # Keep some of the Xs for next round, but not too many
#     if(nrow(Xs) > control$pop) Xs_old <- Xs[sample(1:nrow(Xs), size = control$pop),, drop = F] else Xs_old <- Xs
#
#     # Filter point based on PI
#     pps <- predict(model, Xs)
#     Pis <- pnorm((cst-pps$mean)/sqrt(pps$sd2))
#     ids2 <- which(Pis > control$minPI)
#
#     if(length(ids2) < q){
#       if(control$trace) print("Not enough diversity (< q) in selected part of the PF, consider increasing pop or decrease minPI")
#       Xs <- Xs[order(rs[,1])[1:q],,drop = FALSE]
#       rs <- rs[order(rs[,1])[1:q],,drop = FALSE]
#     }else{
#       Xs <- Xs[ids2,,drop = FALSE]
#       rs <- rs[ids2,,drop = FALSE]
#     }
#
#     # # Now compute variance reduction as additional objective
#     vareds <- apply(Xs, 1, vared, model = model)
#     # rs <- cbind(rs, sqrt(vareds)/rs[,2])
#
#     # Ratio of variance reduction off adding one design over predicte variance
#     vareffect <- vareds / (rs[,2])^2
#
#     ### Min and max number of replicates
#
#     # Corresponding maximal number of replicates before reaching minimal reduction:
#     max_rep_thres <- function(x, model, threshold, maxrep, curvar){
#       a <- 1
#       b <- maxrep
#       if((vared(model = model, x = x, nr = b) - vared(model = model, x = x, nr = b - 1)) / curvar > threshold)
#         return(maxrep)
#       while(b - a > 1){
#         vab <- vared(model = model, x = x, nr = round((a + b) / 2))
#         vab1 <- vared(model = model, x = x, nr = round((a + b) / 2) - 1)
#         if((vab - vab1) / (curvar - vab1) > threshold) a <- round((a + b)/2) else b <- round((a + b)/2)
#       }
#       return(c(a, b))
#     }
#
#     # rpt <- max_rep_thres(Xs[1,,drop = F], model, control$vredthres, control$max_rep, rs[1,2]^2)
#     # ss0 <- predict(x = Xs[1,,drop = F], model)$sd2
#     # ssa <- predict(x = Xs[1,,drop = F], update(model, Xnew =  Xs[rep(1, rpt[1]),,drop = F], Znew = rep(NA, rpt[1]), maxit = 0))$sd2
#     # ssb <- predict(x = Xs[1,,drop = F], update(model, Xnew =  Xs[rep(1, rpt[2]),,drop = F], Znew = rep(NA, rpt[2]), maxit = 0))$sd2
#     # ssc <- predict(x = Xs[1,,drop = F], update(model, Xnew =  Xs[rep(1, rpt[1] - 1),,drop = F], Znew = rep(NA, rpt[1] - 1), maxit = 0))$sd2
#     maxrepst <- rep(NA, length(vareffect))
#     for(i in 1:nrow(Xs)){
#       if(vareffect[i] < control$vredthres) maxrepst[i] <- 1 else {
#         maxrepst[i] <- max_rep_thres(x = Xs[i,,drop = F], model = model, threshold = control$vredthres, maxrep = control$max_rep, rs[i,2]^2)[1]
#       }
#     }
#
#     # Corresponding minimal number of replicates to reach threshold
#     min_rep_thres <- function(x, model, threshold, maxrep, curvar){
#       a <- 1
#       b <- maxrep
#       if(vared(model = model, x = x, nr = b) / curvar < threshold)
#         return(c(maxrep, maxrep))
#       while(b - a > 1){
#         if(vared(model = model, x = x, nr = round((a + b) / 2)) / curvar > threshold) b <- round((a + b)/2) else a <- round((a + b)/2)
#       }
#       return(c(a, b))
#     }
#
#     # rpt <- min_rep_thres(Xs[1,,drop = F], model, control$vredthres, control$max_rep, rs[1,2]^2)
#     # ss0 <- predict(x = Xs[1,,drop = F], model)$sd2
#     # ssa <- predict(x = Xs[1,,drop = F], update(model, Xnew =  Xs[rep(1, rpt[1]),,drop = F], Znew = rep(NA, rpt[1]), maxit = 0))$sd2
#     # ssb <- predict(x = Xs[1,,drop = F], update(model, Xnew =  Xs[rep(1, rpt[2]),,drop = F], Znew = rep(NA, rpt[2]), maxit = 0))$sd2
#     # ssc <- predict(x = Xs[1,,drop = F], update(model, Xnew =  Xs[rep(1, rpt[1] - 1),,drop = F], Znew = rep(NA, rpt[1] - 1), maxit = 0))$sd2
#     minrepst <- rep(NA, length(vareffect))
#     for(i in 1:nrow(Xs)){
#       if(vareffect[i] > control$vredthres) minrepst[i] <- 1 else {
#         minrepst[i] <- min_rep_thres(x = Xs[i,,drop = F], model = model, threshold = control$vredthres, maxrep = control$max_rep, rs[i,2]^2)[2]
#       }
#     }
#
#     # ## Compare max_rep and min_rep, if there are enough candidates with sufficient variance decrease, only keep them
#     # ids3 <- which(maxrepst > minrepst)
#     # if(sum(maxrepst[ids3]) > q){
#     #   Xs <- Xs[ids3,,drop = FALSE]
#     #   rs <- rs[ids3,,drop = FALSE]
#     #   vareffect <- vareffect[ids3]
#     #   maxrepst <- maxrepst[ids3]
#     #   minrepst <- minrepst[ids3]
#     # }
#
#
#     #### Allocation phase
#     if(is.null(control$l)) l <- apply(rs, 2, min) else l <- control$l
#     if(is.null(control$u)) u <- apply(rs, 2, max) else u <- control$u
#     ul <- (u - l) # Extend both since there is the option to replicate
#     if(is.null(control$u)) u <- u + control$extendper * ul
#     if(is.null(control$l)) l <- l - control$extendper * ul
#
#     res <- try(hyperSharpeMax(A = (rs - matrix(l, nrow = nrow(rs), ncol = ncol(rs), byrow = T)) %*% diag(1/(u-l)),
#                               l = rep(0, length(l)), u = rep(1, length(l))))
#     if(class(res) == "try-error"){
#       print("Problem with Sharpe ratio")
#       res <- list(par = c(rep(1/min(q, nrow(rs)), min(q, nrow(rs))),
#                           rep(0, max(0, nrow(rs) - q))))
#     }
#
#     # Specific allocation for the noisy case
#     if(control$forcemin && q > 1 && model$mult[id_best_force] < control$max_rep){
#       ids_new <- allocq_c2(res$par, q - 1, maxr = pmax(maxrepst, minrepst), minr = minrepst)
#       # ids_new[which.min(rs[,1])] <- ids_new[which.min(rs[,1])] + 1
#     }
#     else{
#       ids_new <- allocq_c2(res$par, q, maxr = pmax(maxrepst, minrepst), minr = minrepst)
#     }
#
#     print(ids_new[ids_new > 0])
#
#     # print(vareffect[which(ids_new > 0)])
#     print(maxrepst[which(ids_new > 0)])
#     print(minrepst[which(ids_new > 0)])
#     print("---")
#
#     ids_new <- rep(1:length(ids_new), times = ids_new)
#     Xnew <- Xs[ids_new,,drop = FALSE]
#
#     # Force replication if too close to existing design
#     if(control$tol_dist > 0){
#       for(i in 1:nrow(Xnew)) {
#         dis <- sqrt(hetGP:::distance_cpp(Xnew[i,,drop = F], model$X0))
#         mindis <- which.min(dis)
#         if(dis[mindis] < control$tol_dist & model$mult[mindis] < control$max_rep)
#           Xnew[i,] <- model$X0[mindis,]
#       }
#     }
#
#     # Same between batch points
#     if(control$tol_bdist > 0){
#       for(i in 2:nrow(Xnew)){
#         dis <- sqrt(hetGP:::distance_cpp(Xnew[i,,drop = F], Xnew[1:(i-1),,drop = F]))
#         mindis <- which.min(dis)
#         if(dis[mindis] < control$tol_bdist & dis[mindis] > 0 & sum(dis == 0) < control$max_rep)
#           Xnew[i,] <- Xnew[mindis,]
#       }
#     }
#
#     if(control$forcemin && model$mult[id_best_force] < control$max_rep){
#       Xnew <- rbind(Xnew, model$X0[id_best_force,])
#     }
#
#     Ynew <- apply(Xnew, 1, fun)
#
#     if(control$plot && nrow(X0) %% 25 == 0){
#       Ysp <- t(fn(rbind(Xsp, model$X0, Xnew, solEI$par), model))
#       # Ysp <- cbind(Ysp, -sqrt(apply(rbind(Xsp, model$X0, Xnew, solEI$par), 1, vared, model = model)/predict(model, rbind(Xsp, model$X0, Xnew, solEI$par))$sd2))
#       Ysp <- rbind(Ysp, l, u)
#       Ysp <- cbind(Ysp, rbind(Xsp, model$X0, Xnew, matrix(c(solEI$par, rep(0, d), rep(1, d)), nrow = 3, byrow = T)))
#       pps <- predict(model, rbind(Xsp, model$X0, Xnew, solEI$par))
#       Pis <- pnorm((cst-pps$mean)/sqrt(pps$sd2))
#       cols <- ifelse(Pis > control$minPI, "black", "gray")
#       cols[(nrow(Ysp) - 1):nrow(Ysp)] <- "red"
#       cols[(nrow(Xsp) + 1):(nrow(Xsp) + nrow(model$X0))] <- "blue"
#       cols[nrow(Ysp) - 2] <- "cyan"
#       cols[(nrow(Xsp) + nrow(model$X0) + 1):(nrow(Ysp) - 3)] <- "orange"
#       pchs <- rep(1, nrow(Ysp))
#       pchs[(nrow(Ysp) - 1):nrow(Ysp)] <- 20
#       pchs[(nrow(Xsp) + 1):(nrow(Xsp) + nrow(model$X0))] <- 3
#       pchs[nrow(Ysp) - 2] <- 17
#       pchs[(nrow(Xsp) + nrow(model$X0) + 1):(nrow(Ysp) - 3)] <- 15
#       pairs(Ysp, col = cols, pch = pchs, main = paste("Unique designs:", nrow(unique(Xnew))))
#     }
#
#
#     X0 <- rbind(X0, Xnew)
#     Y0 <- c(Y0, Ynew)
#
#     # Decrease minPI
#     # control$minPI <- control$minPI * (0.01 / (1/3))^(q / budget)
#     # print(control$minPI)
#
#     # model update
#     new.model <- try(modfun(X = X0, Z = Y0, covtype = model$covtype,
#                             known = model$used_args$known, lower = model$used_args$lower, upper = model$used_args$upper,
#                             noiseControl = model$used_args$noiseControl, settings = model$used_args$settings),
#                      silent = TRUE)
#     if(is(new.model,"try-error")){
#       new.model <- try(update(model, Xnew = Xnew, Znew = Ynew, ginit = model$g * 1.01),
#                        silent = TRUE)
#     }
#
#     if(is(new.model,"try-error")) break else model <- new.model
#
#     if(control$trackbest){
#       ps <- predict(model, model$X0)$mean
#       Xbests <- rbind(Xbests, model$X0[which.min(ps),])
#       Ybests <- c(Ybests, ps[which.min(ps)])
#     }
#     timings <- c(timings, difftime(Sys.time(), curtime, units = "sec"))
#     curtime <- Sys.time()
#     nuniq <- c(nuniq, nrow(model$X0))
#   }
#   return(list(par = X0, value = Y0, model = model, membest = Xbests, estbest = Ybests, timings = timings, nuniq = nuniq))
# }


#' Computes variance reduction (s_n^2(x) - s_n+1^2(x))
#' @param model hetGP model
#' @param x new designs matrix
#' @param nr number of replicates at each x (default 1)
#' @examples
#' \dontrun{
#' x <- matrix(c(0.1, 0.2),1)
#' p0 <- predict(mod, x)$sd2
#' res1 <- PBBO:::vared(mod, x)
#'
#' # Compare with two alternatives
#' res2 <- hetGP:::update_predHGP(x = x, Xnew = x, model = mod)
#'
#' modup <- update(mod, Xnew = x, Znew = NA, maxit = 0)
#' res3 <- predict(modup, x)
#'
#' res1
#' p0 - res2$sd2
#' p0 - res3$sd2
#' }
#' @references
#' Gramacy, R. B. Surrogates: Gaussian Process Modeling, Design, and Optimization for the Applied Sciences
#' CRC Press, 2020
#' @noRd
vared <- function(model, x, nr = NULL){
  if(is.null(dim(x))) x <- matrix(x, 1)
  if(is.null(nr)) nr <- rep(1, nrow(x))

  kn <- cov_gen(x, model$X0, theta = model$theta, type = model$covtype)
  new_lambda <- predict(object = model, x = x, nugs.only = TRUE)$nugs/model$nu_hat
  vn <- drop(1 - kn %*% tcrossprod(model$Ki, kn)) + new_lambda / nr + model$eps
  gn <- - tcrossprod(model$Ki, kn) / vn
  res <- kn %*% gn %*% t(gn) %*% t(kn) * vn + 2 * kn %*% gn + 1 / vn
  res <- res * model$nu_hat
}

#' Allocate replicates based on portfolio weights
#' @title Allocation
#' @param w weights
#' @param q batch size
#' @return allocation of integer number of runs depending on weights
#' @details proceeds by dichotomy
#' @export
#' @examples
#' set.seed(42)
#' n <- 10
#' w <- runif(n)^4
#' w <- w/sum(w)
#' q <- 5
#' al <- allocq(w = w, q = q)
#' plot(w, pch = 20)
#' segments(x0 = 1:n, x1 = 1:n, y0 = rep(0, n), y1 = al/10)
#' # Asynchronous case
#' q2 <- q + 2
#' al2 <- allocq(w = w, q = q2)
#' plot(w, pch = 20, main = "q = 5, q' = 2")
#' for(i in 1:length(al)){
#'  if(al[i] > 0){
#'   for(j in 1:al[i]) arrows(x0 = i, x1 = i, y0 = (j-1)/10, y1 = j/10, code = 3, angle = 90, lwd = 2, length = 0.1)
#'  }
#' }
#' for(i in 1:length(al2)){
#'  if(al2[i] > 0){
#'   for(j in 1:al2[i]) arrows(x0 = i + 0.05, x1 = i + 0.05, y0 = (j-1)/10, y1 = j/10, code = 3, angle = 90, col = "red", lwd = 2, lty = 2, length = 0.1)
#'  }
#' }
allocq <- function(w, q){
  q0 <- q
  a <- 0
  b <- (1/max(w)) * q + 1
  w <- w + runif(n = length(w), min = 0, max = 1e-5) #to break ties
  w <- w/sum(w)
  while(sum(round(q0*w)) != q){
    if(sum(round(q0*w)) < q) a <- (a + q0)/2 else b <- (b + q0)/2
    q0 <- (a + b)/2
  }
  return(round(q0*w))
}

#' Allocate replicates based on portfolio weights, with constraints on the number of possible designs
#' @title Allocation under maximum replication constraints
#' @param w vector of weights
#' @param q scalar batch size
#' @param mr vector of maximum number of evaluation of each element
#' @return allocation of integer number of runs depending on weights
#' @details proceeds by dichotomy
#' @export
#' @examples
#' set.seed(42)
#' n <- 10
#' w <- runif(n)^4
#' w <- w/sum(w)
#' q <- 50
#' mr <- c(rep(2, round(n/2)), rep(q, round(n/2)))
#' al <- allocq(w = w, q = q)
#' al_c <- allocq_c(w = w, q = q, mr = mr)
#' par(mfrow = c(1,2))
#' plot(w, pch = 20)
#' plot(mr, ylim = c(0, q), type = "b", col = 4, lty = 3)
#' segments(x0 = (1:n)-0.02, x1 = (1:n) - 0.02, y0 = rep(0, n), y1 = al)
#' segments(x0 = (1:n)+0.02, x1 = (1:n) + 0.02, y0 = rep(0, n), y1 = al_c, col = "red")
#' legend("topleft", legend = c("without max rep", "with max rep"), col = c(1, 2), lty= 1)
#' par(mfrow = c(1,1))
#' print(sum(al))
#' print(sum(al_c))
allocq_c <- function(w, q, mr){
  if(sum(mr) < q) stop("Not enough evaluations to allocate q \n")
  q0 <- q
  a <- 0
  w <- w + runif(n = length(w), min = 0, max = 1e-5) #to break ties
  w <- w/sum(w)
  b <- (1 / max(w)) * q + 1
  while(sum(round(pmin(w * b, mr))) < q){
    b <- b * 2
  }
  while(sum(round(pmin(q0 * w, mr))) != q){
    if(sum(round(pmin(q0 * w, mr))) < q) a <- (a + q0)/2 else b <- (b + q0)/2
    q0 <- (a + b)/2
  }
  return(round(pmin(q0 * w, mr)))
}


#' Allocate replicates based on portfolio weights, with constraints on the number of possible designs
#' @title Allocation under minimum and maximum replication constraints
#' @param w vector of weights
#' @param q scalar batch size
#' @param minr vector of minimum number of evaluations of each element
#' @param maxr vector of maximum number of evaluations of each element
#' @return allocation of integer number of runs depending on weights
#' @details proceeds by dichotomy
#' @export
#' @examples
#' set.seed(42)
#' n <- 10
#' w <- runif(n)^4
#' w <- w/sum(w)
#' q <- 50
#' maxr <- c(rep(3, round(n/2)), rep(q, round(n/2)))
#' minr <- c(rep(2, round(n/2)), rep(0, round(n/2)))
#' al <- PBBO::allocq(w = w, q = q)
#' al_c <- PBBO::allocq_c2(w = w, q = q, minr = minr, maxr = maxr)
#' par(mfrow = c(1,2))
#' plot(w, pch = 20)
#' plot(maxr, ylim = c(0, q), type = "b", col = 4, lty = 3)
#' segments(x0 = (1:n)-0.02, x1 = (1:n) - 0.02, y0 = rep(0, n), y1 = al)
#' segments(x0 = (1:n)+0.02, x1 = (1:n) + 0.02, y0 = rep(0, n), y1 = al_c, col = "red")
#' legend("topleft", legend = c("without max rep", "with max rep"), col = c(1, 2), lty= 1)
#' par(mfrow = c(1,1))
#' print(sum(al))
#' print(sum(al_c))
allocq_c2 <- function(w, q, minr, maxr){
  if(sum(maxr) < q) return(allocq(w, q))
  res <- allocq_c(w, q, maxr)
  ids <- which(res > 0 & res < minr)
  while(length(ids) > 0){
    # Find candidate which would reach minr last
    id_last <- which.min(w[ids] / (minr[ids] - res[ids]))
    # First condition: when the weights are close to machine precision (still selected due to maxr)
    if(w[ids[id_last]] > 0 & sum(maxr[res > 0]) - maxr[ids[id_last]] >= q){
      w[ids[id_last]] <- 0
      res <- allocq_c(w, q, maxr)
      ids <- which(res > 0 & res < minr)
    }else{
      break
    }
  }
  return(res)
}


#' Outputs of the CityCOVID agent-based model
#'
#' @name CityCOVID
#' @docType data
#' @usage data(CityCOVID)
#' @format
#' Calling \code{data(CityCOVID)} loads this dataset into the namespace. It is a list with elements:
#' \itemize{
#'  \item \code{X0}: 8368x9 \code{matrix} of normalized inputs where the simulation has been run.
#'  \item \code{mult}: 8368 \code{vector} with number of replicates observed at design in \code{X0}.
#'  \item \code{obj1}, \code{obj2} lists with elements \itemize{
#'   \item \code{Z0}: averaged values at \code{X0};
#'   \item \code{Z}: vector of all values observed;
#'   \item \code{Zlist}: list with the values of each of the \code{mult} replicates corresponding to lines of \code{X0}.
#'   }
#' }
#' This structure is used for compatibility with the \code{\link[hetGP]{hetGP-package}}.
#' @details For reviewing purposes only.
#' @author Nicholson Collier, Jonathan Ozik
#' @references
#' Binois, M., Collier, N. & Ozik, J., A portfolio approach to massively parallel Bayesian optimization, to appear in JAIR, 2024+, arXiv:2110.09334.
#' @keywords data
NULL
