# Supplementary material for: A Portfolio Approach to Massively Parallel Bayesian Optimization
Source: J Artif Intell Res. Author manuscript; Available in PMC 2025 Sep 25. (PMC12459664; doi:10.1613/jair.1.16868)
Supplement: PBO Code [file NIHMS2051945-supplement-PBO_Code.gz › PBBO/R/testfuns.R]

#' Repeated test functions
#' @title Test functions
#' @param x matrix or vector of inputs (one design per row).
#' The dimension must be proportional to the number of variables of the orginial function
#' (Branin:2, Hartman3: 3, Hartman6: 6)
#' @seealso \code{\link[DiceKriging]{branin}}, \code{\link[DiceKriging]{hartman3}}, \code{\link[DiceKriging]{hartman6}}
#' @references
#' Oh, C.; Gavves, E. & Welling, M., BOCK: Bayesian Optimization with Cylindrical Kernels  arXiv preprint arXiv:1806.01619 \cr
#'
#' Roustant, O.; Ginsbourger, D. & Deville, Y.,
#' DiceKriging, DiceOptim: Two R Packages for the Analysis of Computer Experiments by Kriging-Based Metamodeling and Optimization,
#' Journal of Statistical Software, 2012, 51, 1-55.\cr
#'
#' J. M. Parr (2012), Improvement Criteria for Constraint Handling and Multiobjective Optimization, University of Southampton, PhD thesis.\cr
#'
#' C. Poloni, A. Giurgevich, L. Onesti, V. Pediroda (2000), Hybridization of a multi-objective genetic algorithm, a neural network and a classical optimizer for a complex design problem in fluid dynamics, Computer Methods in Applied Mechanics and Engineering, 186(2), 403-420.
#' @export
#' @importFrom DiceKriging branin hartman3 hartman6
#' @rdname ToyFunctions
#' @examples
#' repeatedBranin(runif(12))
#' repeatedBranin(rep(c(0.9616520, 0.15),6)) # 0.3978874
#'
#' repeatedHartman3(runif(12))
#' repeatedHartman3(rep(c(0.1, 0.55592003, 0.85218259),4)) # -3.862635
#'
#' repeatedHartman6(runif(12))
#' repeatedHartman6(rep(c(0.20168952, 0.15001069, 0.47687398, 0.27533243,
#'   0.31165162, 0.65730054),2)) # -3.322368
repeatedBranin <- function(x){
  if(is.null(dim(x))) x <- matrix(x, 1)
  apply(x, 1, repfun, fun = branin, d = 2)
}

#' @rdname ToyFunctions
#' @export
repeatedHartman3 <- function(x){
  if(is.null(dim(x))) x <- matrix(x, 1)
  apply(x, 1, repfun, fun = hartman3, d = 3)
}

#' @rdname ToyFunctions
#' @export
repeatedHartman6 <- function(x){
  if(is.null(dim(x))) x <- matrix(x, 1)
  apply(x, 1, repfun, fun = hartman6, d = 6)
}

#' Repeated version of a function
#' @param x matrix or vector of inputs (one design per row, the number of columns must be a multiple of \code{d}).
#' @param fun function to be repeated
#' @param d initial number of variables of \code{fun}
#' @references Oh, C., Gavves, E., & Welling, M. (2018, July). BOCK: Bayesian optimization with cylindrical kernels. In International Conference on Machine Learning (pp. 3868-3877). PMLR.
#' @export
repfun <- function(x, fun, d){
  if(is.null(dim(x))) x <- matrix(x, 1)
  D <- ncol(x)
  if(ncol(x) %% d != 0) warning("Dimension of x is not a multiple of d.")

  res <- 0
  for(i in 1:floor(D/d)){
    res <- res + match.fun(fun)(c(x[,1:d + d*(i-1)]))
  }
  res/floor(D/d)
}

#' @rdname ToyFunctions
#' @importFrom GPareto P1
#' @export
repeatedP1 <- function(x){
  if(is.null(dim(x))) x <- matrix(x, 1)
  t(apply(x, 1, repfunMO, fun = P1, d = 2))
}

#' @rdname ToyFunctions
#' @importFrom GPareto P2
#' @export
repeatedP2 <- function(x){
  if(is.null(dim(x))) x <- matrix(x, 1)
  t(apply(x, 1, repfunMO, fun = P2, d = 2))
}

#' Repeated version of a multi-objective function
#' @param x matrix or vector of inputs (one design per row, the number of columns must be a multiple of \code{d}).
#' @param fun function to be repeated
#' @param d initial number of variables of \code{fun}
#' @param nobj optional argument specifying the number of objectives of \code{fun}
#' @references Oh, C., Gavves, E., & Welling, M. (2018, July). BOCK: Bayesian optimization with cylindrical kernels. In International Conference on Machine Learning (pp. 3868-3877). PMLR.
#' @export
repfunMO <- function(x, fun, d, nobj = 2){
  if(is.null(dim(x))) x <- matrix(x, 1)
  D <- ncol(x)
  if(ncol(x) %% d == 1) warning("Remaining dimension is equal to one")

  res <- rep(0, nobj)
  for(i in 1:floor(D/d)){
    res <- res + match.fun(fun)(c(x[,1:d + d*(i-1)]))
  }
  res/floor(D/d)
}
