# Supplementary material for: A Portfolio Approach to Massively Parallel Bayesian Optimization
Source: J Artif Intell Res. Author manuscript; Available in PMC 2025 Sep 25. (PMC12459664; doi:10.1613/jair.1.16868)
Supplement: PBO Code [file NIHMS2051945-supplement-PBO_Code.gz › PBBO/man/CityCOVID.Rd]

% Generated by roxygen2: do not edit by hand
% Please edit documentation in R/qEIs.R
\docType{data}
\name{CityCOVID}
\alias{CityCOVID}
\title{Outputs of the CityCOVID agent-based model}
\format{
Calling \code{data(CityCOVID)} loads this dataset into the namespace. It is a list with elements:
\itemize{
\item \code{X0}: 8368x9 \code{matrix} of normalized inputs where the simulation has been run.
\item \code{mult}: 8368 \code{vector} with number of replicates observed at design in \code{X0}.
\item \code{obj1}, \code{obj2} lists with elements \itemize{
\item \code{Z0}: averaged values at \code{X0};
\item \code{Z}: vector of all values observed;
\item \code{Zlist}: list with the values of each of the \code{mult} replicates corresponding to lines of \code{X0}.
}
}
This structure is used for compatibility with the \code{\link[hetGP]{hetGP-package}}.
}
\usage{
data(CityCOVID)
}
\description{
Outputs of the CityCOVID agent-based model
}
\details{
For reviewing purposes only.
}
\references{
Binois, M., Collier, N. & Ozik, J., A portfolio approach to massively parallel Bayesian optimization, to appear in JAIR, 2024+, arXiv:2110.09334.
}
\author{
Nicholson Collier, Jonathan Ozik
}
\keyword{data}
