# Supplementary material for: A Portfolio Approach to Massively Parallel Bayesian Optimization
Source: J Artif Intell Res. Author manuscript; Available in PMC 2025 Sep 25. (PMC12459664; doi:10.1613/jair.1.16868)
Supplement: PBO Code [file NIHMS2051945-supplement-PBO_Code.gz › PBBO/man/PBBO-package.Rd]

% Generated by roxygen2: do not edit by hand
% Please edit documentation in R/PBBO-package.R
\docType{package}
\name{PBBO-package}
\alias{PBBO}
\alias{PBBO-package}
\title{Package PBBO}
\description{
Provide routines to run massively parallel batch Bayesian optimization. Provided as supplementary material for the paper \url{arXiv:2110.09334} A Portfolio Approach to Massively Parallel Bayesian Optimization.
}
\details{
Important functions: \cr
\code{\link[PBBO]{qEI_loop}} exact or approximated qEI for deterministic functions. \cr
\code{\link[PBBO]{qEI_loop_noisy}} approximated qEI for noisy functions \cr
\code{\link[PBBO]{qEHI_loop}}, \code{\link[PBBO]{qEHI_loop_noisy}} the multi-objective equivalent. \cr
\code{\link[PBBO]{qHSRI_loop}}, qHSRI for deterministic functions. \cr
\code{\link[PBBO]{qHSRI_loop_noisy}}, qHSRI for noisy functions. \cr
\code{\link[PBBO]{qMOHSRI_loop}}, \code{\link[PBBO]{qMOHSRI_loop_noisy}} the multi-objective equivalent. \cr
}
\note{
The authors are grateful for support.
}
\examples{
#############################################################################
### Deterministic mono-objective example
#############################################################################
\dontrun{
library(lhs)
set.seed(1)
# Define test function
d <- 12
ninit <- 5*d
budget <- 100 # Increase for better results
q <- 10
ftest <- repeatedBranin
fstar <- 0.3978874
lower <- rep(0, d); upper <- rep(1, d)

# Acquisition function optimization budget
controlqEI <- list(nunif = 100 * d, ncb = 100 * d, pop = 200, gen = 100, maxit = 40)
controlqAEI <- list(nunif = 100 * d, ncb = 100 * d, pop = 200, gen = 100, maxit = 25)
controlSha <- list(nunif = 100 * d, pop = 500, gen = 100)

## Same initial design for all
X0 <- maximinLHS(ninit, d)
Y0 <- ftest(X0)
model0 <- km(~1, design = X0, response = Y0, multistart = 10, control = list(trace=FALSE))

resRO <- c(Y0, ftest(matrix(runif(d * (budget - ninit)), budget-ninit)))
resqEI <- qEI_loop(X0 = X0, Y0 = Y0, model = model0, q = q, fun = ftest,
  budget = budget, lower = lower, upper = upper, type = "qEI",
  control = controlqEI)
resqAEI <- qEI_loop(X0 = X0, Y0 = Y0, model = model0, q = q, fun = ftest,
  budget = budget, lower = lower, upper = upper, type = "fastqEI",
  control = controlqAEI)
resSh <- qHSRI_loop(X0 = X0, Y0 = Y0, model = model0, q = q, fun = ftest,
  budget = budget, lower = lower, upper = upper, control = controlSha)

plot(resRO - fstar, type = "l", ylab = "Optimality gap",
  ylim = c(range(c(resRO, resqEI$value, resqAEI$value, resSh$value) - fstar)))
lines(resqEI$value - fstar, col = 2)
lines(resqAEI$value - fstar, col = 3)
lines(resSh$value - fstar, col = 4)
legend("topright", c("RO", "qEI", "qAEI", "qHSRI"), lty = 1, lwd = 2, col = 1:4)
}
}
\references{
Binois, M., Collier, N. & Ozik, J., A portfolio approach to massively parallel Bayesian optimization, to appear in JAIR, 2024+, arXiv:2110.09334.
}
\author{
Mickaël Binois
}
