# Supplementary material for: A Portfolio Approach to Massively Parallel Bayesian Optimization
Source: J Artif Intell Res. Author manuscript; Available in PMC 2025 Sep 25. (PMC12459664; doi:10.1613/jair.1.16868)
Supplement: PBO Code [file NIHMS2051945-supplement-PBO_Code.gz › PBBO/man/ToyFunctions.Rd]

% Generated by roxygen2: do not edit by hand
% Please edit documentation in R/testfuns.R
\name{repeatedBranin}
\alias{repeatedBranin}
\alias{repeatedHartman3}
\alias{repeatedHartman6}
\alias{repeatedP1}
\alias{repeatedP2}
\title{Test functions}
\usage{
repeatedBranin(x)

repeatedHartman3(x)

repeatedHartman6(x)

repeatedP1(x)

repeatedP2(x)
}
\arguments{
\item{x}{matrix or vector of inputs (one design per row).
The dimension must be proportional to the number of variables of the orginial function
(Branin:2, Hartman3: 3, Hartman6: 6)}
}
\description{
Repeated test functions
}
\examples{
repeatedBranin(runif(12))
repeatedBranin(rep(c(0.9616520, 0.15),6)) # 0.3978874

repeatedHartman3(runif(12))
repeatedHartman3(rep(c(0.1, 0.55592003, 0.85218259),4)) # -3.862635

repeatedHartman6(runif(12))
repeatedHartman6(rep(c(0.20168952, 0.15001069, 0.47687398, 0.27533243,
  0.31165162, 0.65730054),2)) # -3.322368
}
\references{
Oh, C.; Gavves, E. & Welling, M., BOCK: Bayesian Optimization with Cylindrical Kernels  arXiv preprint arXiv:1806.01619 \cr

Roustant, O.; Ginsbourger, D. & Deville, Y.,
DiceKriging, DiceOptim: Two R Packages for the Analysis of Computer Experiments by Kriging-Based Metamodeling and Optimization,
Journal of Statistical Software, 2012, 51, 1-55.\cr

J. M. Parr (2012), Improvement Criteria for Constraint Handling and Multiobjective Optimization, University of Southampton, PhD thesis.\cr

C. Poloni, A. Giurgevich, L. Onesti, V. Pediroda (2000), Hybridization of a multi-objective genetic algorithm, a neural network and a classical optimizer for a complex design problem in fluid dynamics, Computer Methods in Applied Mechanics and Engineering, 186(2), 403-420.
}
\seealso{
\code{\link[DiceKriging]{branin}}, \code{\link[DiceKriging]{hartman3}}, \code{\link[DiceKriging]{hartman6}}
}
