# Supplementary material for: A Portfolio Approach to Massively Parallel Bayesian Optimization
Source: J Artif Intell Res. Author manuscript; Available in PMC 2025 Sep 25. (PMC12459664; doi:10.1613/jair.1.16868)
Supplement: PBO Code [file NIHMS2051945-supplement-PBO_Code.gz › PBBO/man/fastqEI.Rd]

% Generated by roxygen2: do not edit by hand
% Please edit documentation in R/qEIs.R
\name{fastqEI}
\alias{fastqEI}
\title{Fast proxy of qEI}
\usage{
fastqEI(x, model, plugin, preds = NULL)
}
\arguments{
\item{x}{matrix of candidate points, one per row (qxd)}

\item{model}{km model}

\item{plugin}{current minimum value}

\item{preds}{optional predictions at x including predictive covariance}
}
\description{
Fast approximated batch EI
}
\references{
Binois, M. (2015), Uncertainty quantification on Pareto fronts and high-dimensional strategies in Bayesian optimization, with applications in multi-objective automotive design,
Mines Saint-Etienne, PhD thesis.
}
