# Supplementary material for: A Portfolio Approach to Massively Parallel Bayesian Optimization
Source: J Artif Intell Res. Author manuscript; Available in PMC 2025 Sep 25. (PMC12459664; doi:10.1613/jair.1.16868)
Supplement: PBO Code [file NIHMS2051945-supplement-PBO_Code.gz › PBBO/man/qEHI_loop.Rd]

% Generated by roxygen2: do not edit by hand
% Please edit documentation in R/multiqEIs.R
\name{qEHI_loop}
\alias{qEHI_loop}
\title{BO loop with batch EHI (for reference)}
\usage{
qEHI_loop(
  X0,
  Y0,
  models,
  q,
  fun,
  budget,
  lower,
  upper,
  control = NULL,
  refPoint = NULL
)
}
\arguments{
\item{X0, Y0, models}{initial design matrix, responses and list of models}

\item{q}{batch size}

\item{fun}{test function to minimize}

\item{budget}{optimization budget}

\item{lower, upper}{domain bounds}

\item{control}{list}

\item{refPoint}{vector to bound hypervolumes}
}
\value{
A list with components:
\itemize{
\item{\code{par}}: all points evaluated,
\item{\code{value}}: the matrix of objective values at the points given in \code{par},
\item{\code{model}}: a list of objects of class \code{\link[DiceKriging]{km}}, corresponding to the last kriging models fitted.
}
}
\description{
BO loop with batch EHI (for reference)
}
\examples{
\dontrun{
library(GPareto)
library(DiceOptim)
library(lhs)
set.seed(42)
d <- 4
n <- 10*d
budget <- 300

ftest <- repeatedP1
refPoint <- c(300,0)

ngrid <- 1e4
Xgrid <- matrix(runif(ngrid * d), ngrid)
Ygrid <- ftest(Xgrid)

plot(Ygrid)

X0 <- maximinLHS(n, d)
Y0 <- ftest(X0)

mod1 <- km(~1, design = X0, response = Y0[,1])
mod2 <- km(~1, design = X0, response = Y0[,2])

opt <- qEHI_loop(X0, Y0, models = list(mod1, mod2), q = 10, fun = ftest, budget = budget,
  lower = rep(0, d), upper = rep(1, d), refPoint = refPoint)

}
}
