# Supplementary material for: A Portfolio Approach to Massively Parallel Bayesian Optimization
Source: J Artif Intell Res. Author manuscript; Available in PMC 2025 Sep 25. (PMC12459664; doi:10.1613/jair.1.16868)
Supplement: PBO Code [file NIHMS2051945-supplement-PBO_Code.gz › PBBO/man/qEHI_loop_noisy.Rd]

% Generated by roxygen2: do not edit by hand
% Please edit documentation in R/multiqEIs.R
\name{qEHI_loop_noisy}
\alias{qEHI_loop_noisy}
\title{BO loop with batch EHI (for reference) (noisy)}
\usage{
qEHI_loop_noisy(
  X0,
  Y0,
  models,
  q,
  fun,
  budget,
  lower,
  upper,
  control = NULL,
  refPoint = NULL,
  critcontrol = NULL
)
}
\arguments{
\item{X0, Y0, models}{initial design matrix, responses and list of models}

\item{q}{batch size}

\item{fun}{test function to minimize}

\item{budget}{optimization budget}

\item{lower, upper}{domain bounds}

\item{control}{list}

\item{refPoint}{vector to bound hypervolumes}

\item{critcontrol}{list}
}
\description{
BO loop with batch EHI (for reference) (noisy)
}
\examples{
\dontrun{
library(GPareto)
library(DiceOptim)
library(lhs)
set.seed(42)
d <- 2
n <- 10*d
N <- 5*n
budget <- 300

ftest <- function(x){ # non vectorial
  f <- P1(x)
  #v <- sqrt(P2(x)^2)
  v <- c(5, 1)
  n <- length(f)
  return(rnorm(n = n, mean = f, sd = v))
}
refPoint <- c(300,0)

ngrid <- 1e4
Xgrid <- matrix(runif(ngrid * d), ngrid)
Ygrid <- t(apply(Xgrid, 1, ftest))

plot(Ygrid)

X0 <- maximinLHS(n, d)
X0 <- X0[sample(1:n, size = N, replace = TRUE),]
Y0 <- t(apply(X0, 1, ftest))

mod1 <- mleHomGP(X0, Y0[,1], covtype = "Matern5_2", known = list(beta0 = 0))
mod2 <- mleHomGP(X0, Y0[,2], covtype = "Matern5_2", known = list(beta0 = 0))

opt <- qEHI_loop_noisy(X0, Y0, models = list(mod1, mod2), q = 10, fun = ftest, budget = budget,
  lower = rep(0, d), upper = rep(1, d), refPoint = refPoint, control = list(plot = TRUE, pop = 200))
par(mfrow = c(1,2))
plot(opt$par)
plot(opt$value)
par(mfrow = c(1,1))
}
}
