# Supplementary material for: A Portfolio Approach to Massively Parallel Bayesian Optimization
Source: J Artif Intell Res. Author manuscript; Available in PMC 2025 Sep 25. (PMC12459664; doi:10.1613/jair.1.16868)
Supplement: PBO Code [file NIHMS2051945-supplement-PBO_Code.gz › PBBO/man/qEI_loop.Rd]

% Generated by roxygen2: do not edit by hand
% Please edit documentation in R/qEIs.R
\name{qEI_loop}
\alias{qEI_loop}
\title{BO loop with qEI (for reference)}
\usage{
qEI_loop(
  X0,
  Y0,
  model,
  q,
  fun,
  budget,
  lower,
  upper,
  control = NULL,
  type = c("qEI", "fastqEI")
)
}
\arguments{
\item{X0, Y0, model}{initial design matrix, responses and model}

\item{q}{batch size}

\item{fun}{test function to minimize}

\item{budget}{optimization budget}

\item{lower, upper}{domain bounds}

\item{control}{list}

\item{type}{either "qEI" for exact qEI or "fastqEI" for a fast approximation}
}
\value{
A list with components:
\itemize{
\item \code{par}: a data frame representing the additional points visited during the algorithm,
\item \code{values}: a data frame representing the response values at the points given in \code{par},
\item \code{model}: final \code{\link[DiceKriging]{km}} kriging model fitted.
}
}
\description{
BO loop with qEI (for reference)
}
\examples{
\dontrun{
library(lhs)
set.seed(1)
d <- 12
ninit <- 5*d
budget <- 500
q <- 10
ftest <- repeatedBranin
fstar <- 0.3978874
lower <- rep(0, d); upper <- rep(1, d)

# Acquisition function optimization budget
controlqEI <- list(nunif = 100 * d, ncb = 100 * d, pop = 200, gen = 100, maxit = 40)
controlqAEI <- list(nunif = 100 * d, ncb = 100 * d, pop = 200, gen = 100, maxit = 25)

## Same initial design for all
X0 <- maximinLHS(ninit, d)
Y0 <- ftest(X0)
model0 <- km(~1, design = X0, response = Y0, multistart = 10, control = list(trace=FALSE))

resqEI <- qEI_loop(X0 = X0, Y0 = Y0, model = model0, q = q, fun = ftest,
  budget = budget, lower = lower, upper = upper, type = "qEI",
  control = controlqEI)
resqAEI <- qEI_loop(X0 = X0, Y0 = Y0, model = model0, q = q, fun = ftest,
  budget = budget, lower = lower, upper = upper, type = "fastqEI",
  control = controlqAEI)

plot(resqEI$value, col = 2)
lines(resqAEI$value, col = 3)
}
}
