# Supplementary material for: A Portfolio Approach to Massively Parallel Bayesian Optimization
Source: J Artif Intell Res. Author manuscript; Available in PMC 2025 Sep 25. (PMC12459664; doi:10.1613/jair.1.16868)
Supplement: PBO Code [file NIHMS2051945-supplement-PBO_Code.gz › PBBO/man/qHSRI_loop_noisy.Rd]

% Generated by roxygen2: do not edit by hand
% Please edit documentation in R/qEIs.R
\name{qHSRI_loop_noisy}
\alias{qHSRI_loop_noisy}
\title{Portfolio based batch EI (noisy version)}
\usage{
qHSRI_loop_noisy(X0, Y0, model, q, fun, budget, lower, upper, control = NULL)
}
\arguments{
\item{X0, Y0, model}{initial design matrix, responses and model}

\item{q}{batch size}

\item{fun}{test function to minimize}

\item{budget}{optimization budget}

\item{lower, upper}{domain bounds}

\item{control}{list}
}
\value{
A list with components:
\itemize{
\item \code{par}: all points evaluated,
\item \code{value}: the matrix of objective values at the points given in \code{par},
\item \code{model}: a list of objects of class \code{\link[DiceKriging]{km}}, corresponding to the last kriging models fitted.
\item \code{membest}: a matrix of best estimated design at each iteration.
\item \code{estbest}: corresponding predicted mean values.
}
}
\description{
Portfolio based batch EI (noisy version)
}
\examples{
\dontrun{
library(GPareto)
library(DiceOptim)
library(lhs)

d <- 2
n <- 10*d
N <- 5*n
budget <- 500

ftest <- function(x){
  f <- P1(x)[,1]
  v <- sqrt(P2(x)[,1]^2)
  n <- length(f)
  return(rnorm(n = n, mean = f, sd = v))
}

ngrid <- 51
Xgrid <- as.matrix(expand.grid(seq(0,1,length.out = ngrid), seq(0,1,length.out = ngrid)))
Ygrid <- P1(Xgrid)
Ygrid[,2] <- sqrt(P2(Xgrid)[,1]^2)
x1 <- c(0.9616520, 0.15); x2 <- c(0.1238946, 0.8166644); x3 <- c(0.5427730, 0.15)
fstar <- 0.3978874

par(mfrow = c(1, 2))
contour(matrix(Ygrid[,1], ngrid), nlevels = 21)
points(rbind(t(x1), t(x2), t(x3)), pch=20, col="red")
contour(matrix(sqrt(Ygrid[,2]^2), ngrid), nlevels = 21)
points(rbind(t(x1), t(x2), t(x3)), pch=20, col="red")
par(mfrow = c(1, 1))

X0 <- maximinLHS(n, d)

X0 <- X0[sample(1:n, size = N, replace = TRUE),]
Y0 <- ftest(X0)
mod <- mleHetGP(X0, Y0, covtype = "Matern5_2", known = list(beta0 = 0))
opt <- qHSRI_loop_noisy(X0, Y0, mod, q = 10, fun = ftest, budget = budget,
  lower = rep(0, d), upper = rep(1, d), control = list(plot = TRUE))
est <- predict(opt$model, opt$model$X0)$mean
xbest <- opt$model$X0[which.min(est),,drop=FALSE]
preds <- predict(opt$model, Xgrid)
par(mfrow = c(2, 2))
contour(matrix(preds$mean, ngrid), levels = c(1, seq(0,300,10)))
points(opt$model$X0, col = 4, pch = 20, cex = opt$model$mult/10)
contour(matrix(sqrt(preds$nugs), ngrid), nlevels = 21)
points(opt$model$X0, col = 4, pch = 20, cex = opt$model$mult/10)
contour(matrix(Ygrid[,1], ngrid), levels = c(1, seq(0,300,10)))
points(opt$model$X0, col = 4, pch = 20, cex = opt$model$mult/10)
points(rbind(t(x1), t(x2), t(x3)), pch=20, col="red")
points(xbest, col = "pink", pch = 15)
contour(matrix(sqrt(Ygrid[,2]^2), ngrid), nlevels = 21)
points(rbind(t(x1), t(x2), t(x3)), pch=20, col="red")
points(opt$model$X0, col = 4, pch = 20, cex = opt$model$mult/10)
points(xbest, col = "pink", pch = 15)
par(mfrow = c(1, 1))
}
}
