# Supplementary material for: A Portfolio Approach to Massively Parallel Bayesian Optimization
Source: J Artif Intell Res. Author manuscript; Available in PMC 2025 Sep 25. (PMC12459664; doi:10.1613/jair.1.16868)
Supplement: PBO Code [file NIHMS2051945-supplement-PBO_Code.gz › PBBO/man/repfun.Rd]

% Generated by roxygen2: do not edit by hand
% Please edit documentation in R/testfuns.R
\name{repfun}
\alias{repfun}
\title{Repeated version of a function}
\usage{
repfun(x, fun, d)
}
\arguments{
\item{x}{matrix or vector of inputs (one design per row, the number of columns must be a multiple of \code{d}).}

\item{fun}{function to be repeated}

\item{d}{initial number of variables of \code{fun}}
}
\description{
Repeated version of a function
}
\references{
Oh, C., Gavves, E., & Welling, M. (2018, July). BOCK: Bayesian optimization with cylindrical kernels. In International Conference on Machine Learning (pp. 3868-3877). PMLR.
}
