# Supplementary material for: A Portfolio Approach to Massively Parallel Bayesian Optimization
Source: J Artif Intell Res. Author manuscript; Available in PMC 2025 Sep 25. (PMC12459664; doi:10.1613/jair.1.16868)
Supplement: PBO Code [file NIHMS2051945-supplement-PBO_Code.gz › PBBO/src/RcppExports.cpp]

// Generated by using Rcpp::compileAttributes() -> do not edit by hand
// Generator token: 10BE3573-1514-4C36-9D1C-5A225CD40393

#include <Rcpp.h>

using namespace Rcpp;

#ifdef RCPP_USE_GLOBAL_ROSTREAM
Rcpp::Rostream<true>&  Rcpp::Rcout = Rcpp::Rcpp_cout_get();
Rcpp::Rostream<false>& Rcpp::Rcerr = Rcpp::Rcpp_cerr_get();
#endif

// v1cpp
double v1cpp(double mu1, double mu2, double s1, double s2, double rho);
RcppExport SEXP _PBBO_v1cpp(SEXP mu1SEXP, SEXP mu2SEXP, SEXP s1SEXP, SEXP s2SEXP, SEXP rhoSEXP) {
BEGIN_RCPP
    Rcpp::RObject rcpp_result_gen;
    Rcpp::RNGScope rcpp_rngScope_gen;
    Rcpp::traits::input_parameter< double >::type mu1(mu1SEXP);
    Rcpp::traits::input_parameter< double >::type mu2(mu2SEXP);
    Rcpp::traits::input_parameter< double >::type s1(s1SEXP);
    Rcpp::traits::input_parameter< double >::type s2(s2SEXP);
    Rcpp::traits::input_parameter< double >::type rho(rhoSEXP);
    rcpp_result_gen = Rcpp::wrap(v1cpp(mu1, mu2, s1, s2, rho));
    return rcpp_result_gen;
END_RCPP
}
// v2cpp
double v2cpp(double mu1, double mu2, double s1, double s2, double rho);
RcppExport SEXP _PBBO_v2cpp(SEXP mu1SEXP, SEXP mu2SEXP, SEXP s1SEXP, SEXP s2SEXP, SEXP rhoSEXP) {
BEGIN_RCPP
    Rcpp::RObject rcpp_result_gen;
    Rcpp::RNGScope rcpp_rngScope_gen;
    Rcpp::traits::input_parameter< double >::type mu1(mu1SEXP);
    Rcpp::traits::input_parameter< double >::type mu2(mu2SEXP);
    Rcpp::traits::input_parameter< double >::type s1(s1SEXP);
    Rcpp::traits::input_parameter< double >::type s2(s2SEXP);
    Rcpp::traits::input_parameter< double >::type rho(rhoSEXP);
    rcpp_result_gen = Rcpp::wrap(v2cpp(mu1, mu2, s1, s2, rho));
    return rcpp_result_gen;
END_RCPP
}
// r_cpp
double r_cpp(double mu1, double mu2, double s1, double s2, double rho, double rho1, double rho2);
RcppExport SEXP _PBBO_r_cpp(SEXP mu1SEXP, SEXP mu2SEXP, SEXP s1SEXP, SEXP s2SEXP, SEXP rhoSEXP, SEXP rho1SEXP, SEXP rho2SEXP) {
BEGIN_RCPP
    Rcpp::RObject rcpp_result_gen;
    Rcpp::RNGScope rcpp_rngScope_gen;
    Rcpp::traits::input_parameter< double >::type mu1(mu1SEXP);
    Rcpp::traits::input_parameter< double >::type mu2(mu2SEXP);
    Rcpp::traits::input_parameter< double >::type s1(s1SEXP);
    Rcpp::traits::input_parameter< double >::type s2(s2SEXP);
    Rcpp::traits::input_parameter< double >::type rho(rhoSEXP);
    Rcpp::traits::input_parameter< double >::type rho1(rho1SEXP);
    Rcpp::traits::input_parameter< double >::type rho2(rho2SEXP);
    rcpp_result_gen = Rcpp::wrap(r_cpp(mu1, mu2, s1, s2, rho, rho1, rho2));
    return rcpp_result_gen;
END_RCPP
}
// qEI_cpp
double qEI_cpp(NumericVector mu, NumericVector s, NumericMatrix cor, double threshold);
RcppExport SEXP _PBBO_qEI_cpp(SEXP muSEXP, SEXP sSEXP, SEXP corSEXP, SEXP thresholdSEXP) {
BEGIN_RCPP
    Rcpp::RObject rcpp_result_gen;
    Rcpp::RNGScope rcpp_rngScope_gen;
    Rcpp::traits::input_parameter< NumericVector >::type mu(muSEXP);
    Rcpp::traits::input_parameter< NumericVector >::type s(sSEXP);
    Rcpp::traits::input_parameter< NumericMatrix >::type cor(corSEXP);
    Rcpp::traits::input_parameter< double >::type threshold(thresholdSEXP);
    rcpp_result_gen = Rcpp::wrap(qEI_cpp(mu, s, cor, threshold));
    return rcpp_result_gen;
END_RCPP
}
// hyperSharperP
NumericMatrix hyperSharperP(NumericMatrix A, NumericVector l, NumericVector u);
RcppExport SEXP _PBBO_hyperSharperP(SEXP ASEXP, SEXP lSEXP, SEXP uSEXP) {
BEGIN_RCPP
    Rcpp::RObject rcpp_result_gen;
    Rcpp::RNGScope rcpp_rngScope_gen;
    Rcpp::traits::input_parameter< NumericMatrix >::type A(ASEXP);
    Rcpp::traits::input_parameter< NumericVector >::type l(lSEXP);
    Rcpp::traits::input_parameter< NumericVector >::type u(uSEXP);
    rcpp_result_gen = Rcpp::wrap(hyperSharperP(A, l, u));
    return rcpp_result_gen;
END_RCPP
}

static const R_CallMethodDef CallEntries[] = {
    {"_PBBO_v1cpp", (DL_FUNC) &_PBBO_v1cpp, 5},
    {"_PBBO_v2cpp", (DL_FUNC) &_PBBO_v2cpp, 5},
    {"_PBBO_r_cpp", (DL_FUNC) &_PBBO_r_cpp, 7},
    {"_PBBO_qEI_cpp", (DL_FUNC) &_PBBO_qEI_cpp, 4},
    {"_PBBO_hyperSharperP", (DL_FUNC) &_PBBO_hyperSharperP, 3},
    {NULL, NULL, 0}
};

RcppExport void R_init_PBBO(DllInfo *dll) {
    R_registerRoutines(dll, NULL, CallEntries, NULL, NULL);
    R_useDynamicSymbols(dll, FALSE);
}
