# Supplementary material for: A Portfolio Approach to Massively Parallel Bayesian Optimization
Source: J Artif Intell Res. Author manuscript; Available in PMC 2025 Sep 25. (PMC12459664; doi:10.1613/jair.1.16868)
Supplement: PBO Code [file NIHMS2051945-supplement-PBO_Code.gz › PBBO/tests/testthat/test_hyper.R]

library(PBO)
context("hyperSharpe")

test_that("hyperSharpe",{

  for(t in 1:10){
    n <- sample(1:1000, 1)
    d <- sample(1:10, 1)
    A <- matrix(runif(n*d), n)

    l <- runif(d)
    u <- runif(d)
    tmp <- pmin(l, u)
    u <- pmax(l, u)
    l <- tmp

    res <- PBO:::hyperSharperQ_R(A = A, l = l, u = u)
    res2 <- PBO:::hyperSharperQ(A = A, l = l, u = u)
    expect_equal(res$r, res2$r)
    expect_equal(res$Q, res2$Q)
  }

})
